# Supplementary material for: Data Processing Thresholds for Abundance and Sparsity and Missed Biological Insights in an Untargeted Chemical Analysis of Blood Specimens for Exposomics
Source: Front Public Health. 2021 Jun 10;9:653599. doi: 10.3389/fpubh.2021.653599 (PMC8222544; doi:10.3389/fpubh.2021.653599)
Supplement: Supplementary Table 1 — MS-DIAL parameters that were used for processing the LCMS data files. [file Table_1.XLSX]

## Sheet: Sheet1
MS-DIAL ver. 4.38
#Project
MS1 Data type	Centroid
MS2 Data type	Centroid
Ion mode	Positive
Target	Metablomics
Mode	ddMSMS
#Data collection parameters
Retention time begin	0
Retention time end	100
Mass range begin	0
Mass range end	2000
MS2 mass range begin	0
MS2 mass range end	2000
#Centroid parameters
MS1 tolerance	0.01
MS2 tolerance	0.025
#Isotope recognition
Maximum charged number	2
#Data processing
Number of threads	50
#Peak detection parameters
Smoothing method	LinearWeightedMovingAverage
Smoothing level	3
Minimum peak width	5
Minimum peak height	0
#Peak spotting parameters
Mass slice width	0.1
Exclusion mass list (mass & tolerance)
#Deconvolution parameters
Sigma window value	0.5
MS2Dec amplitude cut off	0
Exclude after precursor	TRUE
Keep isotope until	0.5
Keep original precursor isotopes	FALSE
#MSP file and MS/MS identification setting
MSP file
Retention time tolerance	100
Accurate mass tolerance (MS1)	0.01
Accurate mass tolerance (MS2)	0.05
Identification score cut off	80
Using retention time for scoring	FALSE
Using retention time for filtering	FALSE
#Text file and post identification (retention time and accurate mass based) setting
Text file
Retention time tolerance	0.1
Accurate mass tolerance	0.01
Identification score cut off	85
#Advanced setting for identification
Relative abundance cut off	0
Top candidate report	FALSE
#Adduct ion setting
[M+H]+
#Alignment parameters setting
Reference file	F:\EBIMetabolights\MTBLS1684\003.mzML
Retention time tolerance	0.05
MS1 tolerance	0.015
Retention time factor	0.5
MS1 factor	0.5
Peak count filter	0
N% detected in at least one group	0
Remove feature based on peak height fold-change	FALSE
Sample max / blank average	5
Sample average / blank average	5
Keep identified and annotated metabolites	TRUE
Keep removable features and assign the tag for checking	TRUE
Gap filling by compulsion	TRUE
#Tracking of isotope labels
Tracking of isotopic labels	FALSE
#Ion mobility
Ion mobility data	FALSE
