# Supplementary material for: Data Processing Thresholds for Abundance and Sparsity and Missed Biological Insights in an Untargeted Chemical Analysis of Blood Specimens for Exposomics
Source: Front Public Health. 2021 Jun 10;9:653599. doi: 10.3389/fpubh.2021.653599 (PMC8222544; doi:10.3389/fpubh.2021.653599)
Supplement: Supplementary Table 2 — Correlation between birth weight and LC/MS peaks as computed by the spearman correlation coefficient. [file Table_2.XLSX]

## Sheet: Sheet1
Alignment ID	Average Rt(min)	Average Mz	Adduct type	Post curation result	Fill %	S/N average	Spectrum reference file name	MS1 isotopic spectrum	raw pvalue	spearman cofficient	adj_pvalur (FDR)
47840	3.664	549.163	[M+H]+		0.242	4.3	234	549.16321:3703 550.16656:1575 551.16992:564	3.11692e-12	0.305403	1.97591e-07
43074	3.663	487.194	[M+H]+		0.355	5.42	234	487.19443:5983 488.19778:2512 489.20114:773	2.2526e-11	0.293539	7.13995e-07
45571	3.665	518.123	[M+H]+		0.106	5.47	234	518.12347:1624 519.12682:874 520.13018:0	9.10631e-11	0.284817	1.92425e-06
36923	5.566	416.337	[M+H]+	similar chromatogram in higher mz_58144; similar chromatogram in higher mz_47306; similar chromatogram in higher mz_47429; similar chromatogram in higher mz_47570	0.948	8.89	328	416.33728:4241 417.34063:1365 418.34399:511	1.51733e-10	-0.281552	2.05398e-06
36574	5.751	412.304	[M+H]+		0.497	10.43	357	412.30353:11160 413.30688:5671 414.31024:2341	1.62004e-10	-0.28113	2.05398e-06
35725	8.868	402.767	[M+2H]2+		1	28.67	339	402.76666:17350 403.77001:15306 404.77337:3704	3.32169e-10	-0.276458	3.07543e-06
58056	8.866	788.561	[M+H]+		0.882	37.75	446	788.56061:14002 789.56396:8037 790.56732:4599	3.61375e-10	-0.275903	3.07543e-06
42665	3.655	482.239	[M+H]+		0.906	17.95	408	482.23877:34862 483.24212:10625 484.24548:1843	3.8811e-10	0.275433	3.07543e-06
38049	3.662	429.191	[M+H]+		0.094	4.51	234	429.1907:3790 430.19405:1306 431.19741:403	8.24822e-10	0.270409	5.46075e-06
23655	4.834	289.216	[M+H]+		0.846	18.1	146	289.21622:11937 290.21957:3222 291.22293:667	8.61412e-10	0.270116	5.46075e-06
57493	9.05	766.574	[M+2H]2+		0.467	18.01	485	766.57373:5761 767.57708:3377 768.58044:21111	1.25309e-09	-0.267576	7.22158e-06
30594	4.704	351.533	[M+H]+		0.659	6.13	146	351.53348:1564 352.53683:969 353.54019:455	2.26734e-09	0.263502	1.19778e-05
35023	8.87	394.777	[M+2H]2+		0.752	7.07	190	394.77686:3892 395.78021:1366 396.78357:189	2.81419e-09	-0.262001	1.37231e-05
27754	4.703	326.538	[M+H]+		0.844	6.91	487	326.53766:1922 327.54101:710 328.54437:602	4.21832e-09	0.259162	1.78787e-05
40536	5.702	456.332	[M+H]+		0.084	7.17	491	456.33212:2804 457.33547:992 458.33883:1272	4.23044e-09	-0.259142	1.78787e-05
34591	4.225	390.21	[M+H]+		0.106	8.74	481	390.20966:5072 391.21301:2099 392.21637:1240	4.75008e-09	0.258323	1.84876e-05
36138	8.399	407.766	[M+H]+		0.659	5.4	193	407.76596:2780 408.76931:972 409.77267:45008	5.0708e-09	-0.25786	1.84876e-05
57759	8.402	776.579	[M+H]+		0.928	7.4	193	776.57892:3936 777.58227:2876 778.58563:0	5.24944e-09	-0.257614	1.84876e-05
32305	5.796	367.157	[M+H]+		0.006	4.03	544	367.15701:3932 368.16036:910 369.16372:1287	5.64004e-09	0.257104	1.88179e-05
6227	0.613	144.125	[M+2H]2+		0.01	11.16	555	144.12535:6133 145.1287:487 146.13206:149530	6.26767e-09	-0.256352	1.98663e-05
23434	0.813	287.245	[M+H]+		0.014	4.44	3	287.24509:2335 288.24844:337 289.2518:133	8.31091e-09	-0.254328	2.38013e-05
34619	0.599	390.346	[M+H]+		0.277	4.82	440	390.34552:6976 391.34887:2672 392.35223:259	8.39314e-09	-0.254257	2.38013e-05
34262	8.961	386.764	[M+2H]2+	similar chromatogram in higher mz_57229	1	20.91	495	386.76376:21069 387.76711:2680 388.77047:571	8.6355e-09	-0.254052	2.38013e-05
57494	8.863	766.577	[M+H]+		1	135.05	446	766.57654:60338 767.57989:30716 768.58325:8540	9.27596e-09	-0.253536	2.45013e-05
34152	9.078	385.348	[M+H]+		1	49.44	193	385.34769:50276 386.35104:17986 387.3544:3383	1.09855e-08	-0.25231	2.78561e-05
48960	4.704	567.123	[M+2H]2+		0.77	12.72	487	567.12299:8785 568.12634:2713 569.1297:1579	1.31623e-08	0.250993	3.20921e-05
49866	4.704	582.088	[M+H]+	ion correlated with 43056; ion correlated with 42654	0.956	15.06	487	582.08838:10873 583.09173:4825 584.09509:2461	1.42962e-08	0.250389	3.35659e-05
57229	8.961	756.553	[M+H]+		0.948	19.99	446	756.55286:12703 757.55621:6875 758.55957:11632	1.64515e-08	-0.249358	3.72467e-05
29529	4.705	342.548	[M+H]+	ion correlated with 50049	0.9	14.82	487	342.5484:3836 343.55175:1043 344.55511:692	1.8145e-08	0.248636	3.88104e-05
41108	5.648	463.234	[M+H]+		0.659	14.03	373	463.2338:15180 464.23715:5166 465.24051:0	1.83666e-08	0.248547	3.88104e-05
42069	4.846	475.131	[M+H]+		0.012	7.64	4	475.13077:2296 476.13412:818 477.13748:1644	2.73504e-08	0.245588	5.59299e-05
41249	5.307	464.627	[M+H]+		0.309	14.33	299	464.62729:1244 465.63064:1107 466.634:491	2.91481e-08	0.245112	5.77434e-05
21778	3.828	274.056	[M+H]+		0.008	5.28	248	274.05643:2201 275.05978:1037 276.06314:7329	3.2431e-08	-0.244311	6.22999e-05
56651	8.962	734.571	[M+H]+		1	60.76	495	734.57098:44901 735.57433:18426 736.57769:6000	3.95313e-08	-0.242817	7.37061e-05
27923	4.71	328.04	[M+2H]2+		0.038	3.11	487	328.04019:2725 329.04354:1429 330.0469:902	4.44618e-08	0.241925	8.05304e-05
23435	0.606	287.246	[M+H]+		0.992	31.92	200	287.24573:116177 288.24908:22449 289.25244:2432	4.93188e-08	-0.241136	8.68463e-05
47902	4.703	550.062	[M+H]+		0.637	6.6	487	550.06238:3398 551.06573:2300 552.06909:977	5.79625e-08	0.239902	9.49555e-05
36945	9.466	416.783	[M+H]+		0.01	8.85	193	416.78253:3280 417.78588:11140 418.78924:3201	5.81314e-08	-0.239879	9.49555e-05
42654	4.704	482.151	[M+H]+	ion correlated with 43056; ion correlated with 49866	0.876	11.12	487	482.15125:15513 483.1546:3236 484.15796:0	5.84175e-08	0.239842	9.49555e-05
26059	4.705	310.522	[M+H]+		0.92	10.06	487	310.52185:2155 311.5252:528 312.52856:465	6.3282e-08	0.239227	0.000100291
40298	8.958	453.812	[M+H]+		0.156	3.62	495	453.81223:1363 454.81558:236 455.81894:304	6.82106e-08	-0.23865	0.000104824
43525	6.279	492.368	[M+H]+		0.016	3.89	24	492.3678:1687 493.37115:0 494.37451:0	6.96237e-08	-0.238492	0.000104824
50179	4.7	587.098	[M+H]+		0.529	3.56	146	587.09827:2010 588.10162:1254 589.10498:627	7.1103e-08	0.238329	0.000104824
21498	4.838	271.206	[M+H]+		0.058	6.69	146	271.20578:9064 272.20913:2382 273.21249:520	7.36499e-08	0.238058	0.000105138
31308	3.831	358.055	[M+H]+		0.529	6.15	280	358.05481:2924 359.05816:1148 360.06152:647	7.46331e-08	-0.237955	0.000105138
43056	4.703	487.108	[M+H]+	ion correlated with 42654; ion correlated with 49866; similar chromatogram in higher mz_51668; similar chromatogram in higher mz_53598; similar chromatogram in higher mz_53624	0.778	14.54	487	487.10764:14291 488.11099:3538 489.11435:2568	7.86198e-08	0.237552	0.000108347
44383	5.311	503.138	[M+H]+		0.034	9.72	223	503.13751:3677 504.14086:1659 505.14422:1654	8.5075e-08	0.23694	0.000114748
36126	9.076	407.33	[M+H]+		0.998	34.21	332	407.32962:29957 408.33297:13388 409.33633:2152	1.03204e-07	-0.235434	0.0001363
46805	4.704	535.098	[M+H]+		0.565	6.77	487	535.09784:4169 536.10119:1025 537.10455:664	1.05887e-07	0.235233	0.000136989
12648	4.739	200.129	[M+H]+		0.146	7.89	414	200.12907:14739 201.13242:0 202.13578:1168	1.08746e-07	0.235025	0.000137875
29726	5.497	344.281	[M+H]+		0.058	9.54	315	344.28061:37910 345.28396:12337 346.28732:1550	1.38771e-07	0.233106	0.000171374
50049	4.701	585.096	[M+H]+	ion correlated with 29529	0.595	7.08	487	585.09558:3860 586.09893:1134 587.10229:1954	1.40575e-07	0.233004	0.000171374
49944	2.941	583.114	[M+H]+		0.18	2.78	432	583.11389:1414 584.11724:614 585.1206:216	1.6598e-07	0.231687	0.000198528
49482	5.311	576.113	[M+H]+		0.802	8.33	16	576.11298:1731 577.11633:659 578.11969:495	1.69708e-07	0.23151	0.000199228
48825	5.731	565.196	[M+H]+		0.345	9.22	250	565.19604:2759 566.19939:1120 567.20275:1538	1.86998e-07	0.230736	0.000215534
37283	8.631	420.253	[M+H]+		0.655	9.8	24	420.25287:7824 421.25622:3103 422.25958:881	2.04209e-07	-0.230032	0.000231169
10140	2.924	178.048	[M+H]+		0.002	2.26	194	178.04793:1943 179.05128:1019 180.05464:509	2.81619e-07	-0.227441	0.000313204
7299	2.922	154.049	[M+H]+		0.004	2.81	194	154.04904:2778 155.05239:0 156.05575:1012	3.07229e-07	-0.226734	0.000333968
41720	5.311	471.111	[M+2H]2+		0.978	38.77	16	471.11124:27325 472.11459:10135 473.11795:31684	3.12286e-07	0.226601	0.000333968
44871	4.705	509.089	[M+H]+		0.158	4.66	487	509.08871:1908 510.09206:425 511.09542:555	3.18648e-07	0.226436	0.000333968
41826	5.31	472.111	[M+2H]2+		0.022	17.39	428	472.1106:3984 473.11395:21430 474.11731:4753	3.21361e-07	0.226367	0.000333968
15932	3.83	228.064	[M+H]+		0.92	18.65	280	228.06381:36024 229.06716:13580 230.07052:1664	3.40561e-07	-0.225894	0.000348213
58323	8.4	798.559	[M+H]+		0.04	5.32	440	798.55865:1769 799.562:1027 800.56536:657	3.74254e-07	-0.225122	0.000376589
44464	5.311	503.316	[M+H]+		0.992	92.65	146	503.31607:66753 504.31942:19133 505.32278:5963	4.16322e-07	0.224247	0.000406994
43171	4.244	488.177	[M+H]+		0.044	8.6	121	488.17734:3353 489.18069:1440 490.18405:909	4.17311e-07	0.224228	0.000406994
35000	5.846	394.296	[M+H]+	similar chromatogram in higher mz_55904	0.904	17.21	193	394.29572:20839 395.29907:6576 396.30243:1304	4.29e-07	-0.224	0.000412055
41660	5.189	470.107	[M+2H]2+	ion correlated with 40398	0.08	31	4	470.10718:70536 471.11053:26475 472.11389:8544	4.43524e-07	0.223726	0.000419646
13337	3.83	206.082	[M+H]+		1	120.95	280	206.08229:253659 207.08564:41683 208.089:4205	4.97999e-07	-0.222768	0.000458114
41659	5.311	470.107	[M+2H]2+		0.994	311.72	16	470.10709:80035 471.11044:30971 472.1138:10135	4.98633e-07	0.222757	0.000458114
58082	8.676	789.546	[M+2H]2+		1	98.16	234	789.5462:24224 790.54955:15260 791.55291:4701	5.13836e-07	-0.222508	0.000465337
63233	8.665	1180.32	[M+2H]2+		0.956	26.38	446	1180.32495:4045 1181.3283:6105 1182.33166:2175	5.50728e-07	-0.221932	0.000488035
45820	3.66	521.197	[M+H]+		0.012	3.56	234	521.19672:1426 522.20007:0 523.20343:0	5.56235e-07	0.221849	0.000488035
52993	5.309	638.694	[M+2H]2+		0.192	5.68	146	638.69354:1627 639.69689:1049 640.70025:1066	5.71012e-07	0.221631	0.000488035
23695	3.831	290.034	[M+H]+		1	21.1	280	290.03394:30549 291.03729:19308 292.04065:4135	5.75159e-07	-0.221571	0.000488035
58206	9.472	794.606	[M+H]+		0.533	7.56	350	794.60614:3849 795.60949:1671 796.61285:5724	5.77393e-07	-0.221539	0.000488035
23418	5.31	287.201	[M+H]+	similar chromatogram in higher mz_41659; similar chromatogram in higher mz_40400; similar chromatogram in higher mz_41913; similar chromatogram in higher mz_41720; similar chromatogram in higher mz_55895; similar chromatogram in higher mz_41991; similar chromatogram in higher mz_39090; similar chromatogram in higher mz_54925; similar chromatogram in higher mz_40582; similar chromatogram in higher…	0.988	27.94	146	287.20132:70400 288.20467:17790 289.20803:2962	5.98642e-07	0.221237	0.000499339
11295	3.831	188.071	[M+H]+		0.737	5.83	260	188.07137:8997 189.07472:0 190.07808:843	6.64579e-07	-0.220363	0.000545444
59088	9.219	832.072	[M+H]+		0.058	6.58	434	832.07159:1841 833.07494:6606 834.0783:2486	6.71125e-07	-0.220281	0.000545444
36486	8.895	411.263	[M+H]+		0.022	8.01	275	411.26257:5401 412.26592:30233 413.26928:2867	7.33946e-07	-0.21953	0.000588949
41517	5.31	468.112	[M+2H]2+	ion correlated with 36318	0.974	17.84	87	468.11179:4615 469.11514:7278 470.1185:85114	8.50245e-07	0.218289	0.000673745
25936	0.596	309.227	[M+H]+		0.515	4.5	200	309.22748:4733 310.23083:1229 311.23419:0	8.8312e-07	-0.217967	0.000682963
41107	5.567	463.233	[M+H]+		0.673	12.55	373	463.23294:13763 464.23629:4721 465.23965:2439	8.93534e-07	0.217868	0.000682963
56346	5.31	724.273	[M+H]+		0.878	14.95	146	724.27301:6273 725.27636:3749 726.27972:2075	8.94199e-07	0.217862	0.000682963
49867	4.792	582.091	[M+H]+		0.002	6.27	4	582.09125:1551 583.0946:876 584.09796:575	9.7435e-07	0.217133	0.000735321
16174	0.86	230.185	[M+H]+		0.008	19.55	257	230.18469:14239 231.18804:3369 232.1914:0	1.05877e-06	-0.216424	0.000789628
58873	9.173	821.593	[M+2H]2+		0.224	68.31	241	821.59259:23068 822.59594:13889 823.5993:2720	1.10789e-06	-0.216037	0.000816658
28280	5.272	330.265	[M+H]+		0.102	24.17	472	330.26453:50939 331.26788:13115 332.27124:6777	1.14389e-06	0.215763	0.000833498
41661	5.496	470.108	[M+H]+		0.016	5.68	146	470.10828:2429 471.11163:1515 472.11499:413	1.18176e-06	0.215484	0.000851314
38917	5.31	439.087	[M+H]+		0.828	9.48	16	439.08746:3162 440.09081:770 441.09417:1869	1.28792e-06	0.214745	0.000917358
31666	8.63	361.167	[M+H]+	similar chromatogram in higher mz_56820; similar chromatogram in higher mz_62470	0.8	4.3	193	361.16736:5639 362.17071:1849 363.17407:2986	1.31251e-06	-0.214582	0.000924486
13190	3.83	205.074	[M+H]+		0.573	5.66	159	205.07352:19672 206.07687:333659 207.08023:36024	1.39732e-06	-0.214042	0.000973407
56131	9.224	718.574	[M+H]+		0.768	5.76	446	718.57385:3075 719.5772:1608 720.58056:586	1.44539e-06	-0.21375	0.000989758
62607	9.172	1101.11	[M+H]+		0.411	3.72	416	1101.11328:1205 1102.11663:548 1103.11999:270	1.45201e-06	-0.213711	0.000989758
58617	9.173	810.604	[M+H]+		1	1185.81	434	810.60394:490337 811.60729:288599 812.61065:73643	1.50923e-06	-0.213376	0.00101046
25346	5.31	304.228	[M+H]+	similar chromatogram in higher mz_55895	0.976	13.18	146	304.22803:38651 305.23138:11234 306.23474:1473	1.51427e-06	0.213347	0.00101046
39710	4.455	447.202	[M+H]+		0.699	7.49	525	447.2016:28588 448.20495:9722 449.20831:1562	1.55735e-06	0.213104	0.00102839
37839	9.184	426.776	[M+H]+		0.379	6.35	440	426.77567:3302 427.77902:589 428.78238:750	1.58064e-06	-0.212975	0.00103301
58204	9.301	794.604	[M+H]+		0.176	8.37	350	794.60364:5214 795.60699:3408 796.61035:2900	1.60738e-06	-0.21283	0.00103976
27065	4.704	319.553	[M+H]+		0.469	6.48	487	319.55283:1511 320.55618:0 321.55954:0	1.75317e-06	0.212074	0.00112261
44078	5.735	499.143	[M+2H]2+	ion correlated with 44077	0.146	24.16	350	499.14307:9510 500.14642:8184 501.14978:18534	2.00508e-06	0.210901	0.00125558
18645	2.717	249.028	[M+H]+		0.016	3.23	163	249.02832:5141 250.03167:0 251.03503:2414	2.01633e-06	-0.210852	0.00125558
50812	2.94	598.081	[M+H]+		0.315	3.44	432	598.08075:1587 599.0841:524 600.08746:293	2.04002e-06	0.210749	0.00125558
58024	8.863	787.069	[M+H]+		0.305	7.94	193	787.06866:2352 788.07201:960 789.07537:472	2.06744e-06	-0.210632	0.00125558
25761	3.831	308.007	[M+H]+		0.988	6.88	280	308.00668:5120 309.01003:1628 310.01339:2735	2.06939e-06	-0.210624	0.00125558
44077	5.705	499.142	[M+2H]2+	ion correlated with 44078	0.14	23.98	104	499.14206:10769 500.14541:9035 501.14877:18494	2.07966e-06	0.21058	0.00125558
21988	3.83	276.055	[M+H]+		0.764	9.08	280	276.05463:6888 277.05798:1948 278.06134:521	2.30612e-06	-0.209671	0.00137917
55861	5.311	711.352	[M+H]+		0.683	12.41	544	711.35187:6295 712.35522:11915 713.35858:4848	2.39524e-06	0.209336	0.00141908
17941	3.825	244.033	[M+H]+		0.533	7.72	280	244.0327:4908 245.03605:2780 246.03941:1086	2.48068e-06	-0.209026	0.00144965
41719	5.202	471.11	[M+2H]2+	ion correlated with 41660; ion correlated with 41912; ion correlated with 40398; ion correlated with 25908; ion correlated with 44463	0.014	18.56	4	471.10986:23080 472.11321:8544 473.11657:24741	2.50676e-06	0.208934	0.00144965
21249	5.309	269.19	[M+H]+	similar chromatogram in higher mz_31266; similar chromatogram in higher mz_42063	0.635	7.84	146	269.1904:18221 270.19375:4541 271.19711:3853	2.51545e-06	0.208903	0.00144965
47145	5.311	539.158	[M+H]+		0.621	8.9	260	539.15778:2207 540.16113:752 541.16449:826	2.5714e-06	0.208708	0.00145944
26629	5.71	315.233	[M+H]+		0.461	17.99	271	315.23264:21915 316.23599:7256 317.23935:11373	2.57848e-06	0.208684	0.00145944
25773	3.831	308.071	[M+H]+		0.351	4.66	280	308.07117:3868 309.07452:897 310.07788:0	2.64726e-06	-0.208451	0.00148511
48097	4.692	553.075	[M+H]+		0.118	3.67	487	553.07489:1416 554.07824:800 555.0816:653	2.70632e-06	0.208255	0.00150493
35154	8.543	396.257	[M+2H]2+		0.162	4.07	469	396.25665:2391 397.26:2075 398.26336:2910	2.73684e-06	-0.208155	0.00150866
57906	8.63	782.572	[M+H]+		1	3802.08	193	782.5722:1265244 783.57555:694388 784.57891:186348	2.94734e-06	-0.207496	0.00160912
40919	5.311	461.159	[M+H]+	similar chromatogram in higher mz_59659	0.916	13.62	460	461.15945:4880 462.1628:1896 463.16616:0	2.96984e-06	0.207428	0.00160912
38050	4.455	429.191	[M+H]+		0.232	5.68	525	429.19122:8831 430.19457:3162 431.19793:810	3.00343e-06	0.207328	0.00161353
58201	8.857	794.562	[M+2H]2+		0.517	18.53	190	794.56195:7710 795.5653:14460 796.56866:14580	3.03012e-06	-0.207249	0.00161419
38836	9.174	437.763	[M+2H]2+		0.591	15.35	241	437.76294:6580 438.76629:5048 439.76965:967	3.13095e-06	-0.206957	0.001654
42666	4.456	482.24	[M+H]+	similar chromatogram in higher mz_55867	0.956	38.31	525	482.23969:116173 483.24304:43630 484.2464:7533	3.24042e-06	0.206649	0.00169768
1782	0.615	100.075	[M+H]+		0.004	2.66	155	100.07523:4109 101.07858:24944 102.08194:0	3.34971e-06	-0.206352	0.00174056
44322	5.311	502.135	[M+H]+		0.074	10.33	247	502.13489:1879 503.13824:3251 504.1416:864	3.40108e-06	0.206216	0.00175289
49023	4.717	568.125	[M+H]+		0.006	10.47	487	568.12506:2552 569.12841:1499 570.13177:717	3.49022e-06	0.205984	0.00176006
58122	5.309	791.311	[M+H]+		0.673	7.47	544	791.31079:3792 792.31414:2664 793.3175:1731	3.49075e-06	0.205982	0.00176006
23516	4.286	288.218	[M+H]+		0.082	10.54	315	288.21777:6448 289.22112:1702 290.22448:271	3.4983e-06	0.205963	0.00176006
40349	5.309	454.636	[M+H]+		0.896	14.97	16	454.63596:1226 455.63931:1833 456.64267:975	3.67929e-06	0.20551	0.00183655
42429	4.629	479.228	[M+H]+		0.537	5.62	373	479.22812:8308 480.23147:3403 481.23483:1549	3.93183e-06	0.204911	0.00193717
58328	8.872	798.565	[M+2H]2+		0.002	10	79	798.565:1859 799.56835:0 800.57171:736	3.94199e-06	-0.204888	0.00193717
41295	4.456	465.212	[M+H]+	ion correlated with 48761	0.152	5.4	525	465.21155:7874 466.2149:2581 467.21826:864	4.05925e-06	0.204623	0.00197675
63254	8.67	1183.33	[M+2H]2+		0.052	23.76	482	1183.33362:3182 1184.33697:4054 1185.34033:2179	4.08491e-06	-0.204566	0.00197675
58929	5.31	824.301	[M+H]+		0.267	7.91	439	824.30139:2618 825.30474:2679 826.3081:2141	4.20323e-06	0.204308	0.0020186
39458	9.076	444.421	[M+H]+	similar chromatogram in higher mz_39819	1	21.27	332	444.42072:13075 445.42407:7220 446.42743:947	4.27494e-06	-0.204155	0.0020376
36773	5.935	414.322	[M+H]+		0.02	10.37	444	414.32248:4941 415.32583:2609 416.32919:850	4.39701e-06	-0.2039	0.00206421
58238	8.64	795.564	[M+2H]2+		0.006	14.02	523	795.56445:3075 796.5678:1039 797.57116:0	4.4174e-06	-0.203858	0.00206421
15039	2.719	221.061	[M+H]+	similar chromatogram in higher mz_16833; similar chromatogram in higher mz_16968; similar chromatogram in higher mz_18049; similar chromatogram in higher mz_23967; similar chromatogram in higher mz_28663; similar chromatogram in higher mz_35666	0.956	3.71	257	221.06107:22852 222.06442:2542 223.06778:1086	4.45489e-06	-0.203781	0.00206421
58930	5.274	824.303	[M+2H]2+		0.014	5.66	5	824.30286:1452 825.30621:1550 826.30957:0	4.46445e-06	0.203762	0.00206421
42563	5.312	481.105	[M+2H]2+		0.816	8.44	435	481.10513:2288 482.10848:3162 483.11184:0	4.57676e-06	0.203536	0.00206421
63244	8.711	1181.83	[M+2H]2+		0.004	22.23	327	1181.83069:2905 1182.83404:3112 1183.8374:1713	4.57847e-06	-0.203533	0.00206421
23809	3.831	291.023	[M+H]+		0.699	9.41	280	291.02252:13019 292.02587:4135 293.02923:922	4.60535e-06	-0.203479	0.00206421
45809	4.698	521.11	[M+H]+		0.136	3.53	487	521.10962:1377 522.11297:733 523.11633:501	4.61162e-06	0.203467	0.00206421
21252	5.189	269.191	[M+H]+	ion correlated with 21251	0.062	5.41	334	269.19073:8090 270.19408:2281 271.19744:1080	4.62382e-06	0.203443	0.00206421
63324	8.631	1192.33	[M+2H]2+		0.968	51.45	446	1192.32629:7734 1193.32964:9828 1194.333:2811	4.68435e-06	-0.203325	0.00207661
37645	9.176	424.779	[M+2H]2+		1	428.8	416	424.77893:124789 425.78228:19672 426.78564:4155	4.82996e-06	-0.203046	0.00211979
38501	9.164	433.767	[M+H]+		0.004	11.84	284	433.76678:5106 434.77013:1545 435.77349:361	4.91344e-06	-0.20289	0.00211979
42063	5.311	475.111	[M+2H]2+		0.992	36.68	43	475.1109:12254 476.11425:4187 477.11761:2860	4.91418e-06	0.202889	0.00211979
36318	5.311	410.085	[M+H]+	ion correlated with 41517	0.974	8.59	16	410.08466:4698 411.08801:926 412.09137:432	4.91552e-06	0.202886	0.00211979
20498	4.228	263.567	[M+H]+	similar chromatogram in higher mz_24218	0.942	9.36	334	263.56665:4066 264.57:804 265.57336:432	5.00025e-06	0.20273	0.00213262
40398	5.216	455.141	[M+2H]2+	ion correlated with 41660; ion correlated with 41719; ion correlated with 25908; ion correlated with 44463	0.008	21.24	4	455.1409:36516 456.14425:9004 457.14761:3573	5.01255e-06	0.202708	0.00213262
43992	5.709	498.138	[M+2H]2+	ion correlated with 43988	0.495	35.36	104	498.13818:26748 499.14153:13101 500.14489:9035	5.13908e-06	0.20248	0.00215824
52256	5.311	624.731	[M+H]+		0.04	4.3	346	624.73126:1447 625.73461:0 626.73797:0	5.14084e-06	0.202477	0.00215824
59556	9.202	855.575	[M+2H]2+		0.026	7.55	296	855.57507:1910 856.57842:1934 857.58178:1165	5.20797e-06	-0.202359	0.00217203
25058	5.547	301.18	[M+H]+		0.002	4.91	402	301.18036:4076 302.18371:1658 303.18707:1574	5.38462e-06	0.202053	0.00221938
14721	2.718	217.989	[M+H]+	ion correlated with 15015; similar chromatogram in higher mz_37055; similar chromatogram in higher mz_37261	0.988	10.66	257	217.98857:12227 218.99192:11118 219.99528:0	5.39152e-06	-0.202042	0.00221938
35530	2.94	400.176	[M+H]+		0.044	4.21	432	400.17606:2082 401.17941:466 402.18277:267	5.67538e-06	0.201571	0.002311
50444	9.075	591.936	[M+H]+		0.24	3.11	469	591.93597:1179 592.93932:338 593.94268:0	5.68699e-06	-0.201553	0.002311
36092	5.31	407.15	[M+H]+		0.615	5.73	544	407.15042:4513 408.15377:1261 409.15713:0	5.98634e-06	0.201081	0.00241715
49865	4.975	582.088	[M+H]+		0.1	7.01	300	582.08826:3157 583.09161:1430 584.09497:695	6.10894e-06	0.200895	0.00243984
40584	4.853	457.154	[M+H]+		0.002	6.44	4	457.15356:1934 458.15691:609 459.16027:503	6.11952e-06	0.200879	0.00243984
28663	2.756	333.967	[M+H]+		0.008	6.48	257	333.96674:2425 334.97009:728 335.97345:603	6.16797e-06	-0.200806	0.00244379
58702	5.31	813.844	[M+2H]2+		0.084	3.62	146	813.8443:1525 814.84765:1158 815.85101:0	6.3225e-06	0.200578	0.00248945
57103	8.55	751.572	[M+H]+		1	32.81	440	751.57208:17395 752.57543:8662 753.57879:3535	6.36653e-06	-0.200514	0.00249132
59275	5.31	842.269	[M+H]+		0.317	5.08	237	842.2691:1599 843.27245:1465 844.27581:0	6.57672e-06	0.200214	0.00255778
27182	2.719	321.086	[M+H]+		0.078	4.68	257	321.08606:3914 322.08941:812 323.09277:5398	6.66914e-06	-0.200085	0.00257791
48336	5.311	555.755	[M+H]+		0.02	6.13	146	555.75464:1709 556.75799:702 557.76135:0	6.79107e-06	0.199918	0.00260822
13499	2.718	208.039	[M+H]+	ion correlated with 24886	0.285	5.06	257	208.03909:4364 209.04244:1281 210.0458:370	6.82985e-06	-0.199865	0.00260822
59042	9.175	829.577	[M+2H]2+		1	68.27	434	829.5766:26599 830.57995:18622 831.58331:4186	6.87682e-06	-0.199802	0.00261043
4582	3.831	130.065	[M+H]+	similar chromatogram in higher mz_13337; similar chromatogram in higher mz_48572; similar chromatogram in higher mz_13190; similar chromatogram in higher mz_21988; similar chromatogram in higher mz_23695; similar chromatogram in higher mz_23809; similar chromatogram in higher mz_25761; similar chromatogram in higher mz_25983; similar chromatogram in higher mz_31308; similar chromatogram in higher…	1	24.98	159	130.06531:81718 131.06866:10432 132.07202:664	7.11621e-06	-0.199485	0.00268523
59696	9.176	863.57	[M+2H]2+		0.976	25.76	416	863.57043:6798 864.57378:4680 865.57714:1172	7.83022e-06	-0.198596	0.00293717
19066	2.699	253.031	[M+H]+		0.012	3.03	257	253.03128:2577 254.03463:771 255.03799:0	7.88556e-06	-0.198531	0.00294053
43830	5.735	496.143	[M+2H]2+	ion correlated with 43828	0.116	6.46	487	496.14273:1549 497.14608:2385 498.14944:24502	8.24313e-06	0.198117	0.00305589
23536	7.337	288.669	[M+H]+		0.012	12.6	494	288.66916:1744 289.67251:0 290.67587:889	8.30194e-06	0.198051	0.0030598
44672	9.177	506.358	[M+H]+		0.97	7.59	241	506.35837:5332 507.36172:0 508.36508:0	8.48446e-06	-0.197847	0.00310139
25909	5.31	309.183	[M+H]+	similar chromatogram in higher mz_39970; similar chromatogram in higher mz_41829	0.982	43.43	544	309.1835:56382 310.18685:12909 311.19021:1986	8.51264e-06	0.197816	0.00310139
43988	5.736	498.138	[M+2H]2+	ion correlated with 43992	0.483	39.15	350	498.13779:22133 499.14114:11472 500.1445:8184	8.59485e-06	0.197726	0.00311345
41913	5.311	473.115	[M+2H]2+		0.994	86.57	16	473.11484:29560 474.11819:8340 475.12155:13394	8.72939e-06	0.197581	0.00312943
34018	8.549	384.275	[M+2H]2+	similar chromatogram in higher mz_40878; similar chromatogram in higher mz_41327; similar chromatogram in higher mz_57103; similar chromatogram in higher mz_34792; similar chromatogram in higher mz_47847; similar chromatogram in higher mz_34931; similar chromatogram in higher mz_35154; similar chromatogram in higher mz_56807; similar chromatogram in higher mz_41255	1	16.93	440	384.27457:24996 385.27792:3805 386.28128:0	8.75711e-06	-0.197551	0.00312943
28382	4.877	331.217	[M+H]+		0.295	5.72	186	331.21658:14382 332.21993:4620 333.22329:1193	8.78706e-06	0.19752	0.00312943
21899	2.721	275.08	[M+H]+		0.002	2.67	31	275.08008:1704 276.08343:0 277.08679:1876	8.85393e-06	-0.197449	0.00313563
36948	9.173	416.791	[M+2H]2+	similar chromatogram in higher mz_59269	1	60.2	434	416.79053:29554 417.79388:10899 418.79724:1148	9.18911e-06	-0.1971	0.00323625
27028	5.18	319.225	[M+H]+		0.012	4.31	487	319.22546:1638 320.22881:621 321.23217:0	9.38208e-06	0.196905	0.00328596
35666	2.729	401.986	[M+H]+		0.008	4.31	98	401.98621:1834 402.98956:884 403.99292:0	9.64808e-06	-0.196642	0.00334359
56998	5.309	747.834	[M+2H]2+		0.076	7.11	146	747.83405:3112 748.8374:2981 749.84076:1520	9.65212e-06	0.196638	0.00334359
59100	9.175	832.586	[M+2H]2+		1	342.96	434	832.586:110779 833.58935:58065 834.59271:32560	9.76161e-06	-0.196532	0.00334506
16968	2.72	236.034	[M+H]+		0.523	4.42	31	236.03426:17111 237.03761:2075 238.04097:655	9.76189e-06	-0.196532	0.00334506
15015	2.719	220.996	[M+H]+	ion correlated with 14721	0.319	3.96	31	220.99591:11733 221.99926:2022 223.00262:5608	1.00456e-05	-0.196262	0.00340867
46471	5.715	531.256	[M+H]+		0.88	27.33	250	531.25598:17171 532.25933:7676 533.26269:2704	1.00551e-05	0.196253	0.00340867
63201	8.682	1176.32	[M+2H]2+		0.782	8.2	67	1176.32104:1590 1177.32439:1860 1178.32775:1159	1.0376e-05	-0.195957	0.00348934
41051	5.31	462.624	[M+2H]2+		0.976	24.13	146	462.62445:3709 463.6278:1170 464.63116:1284	1.0451e-05	0.195889	0.00348934
42065	5.233	475.111	[M+2H]2+	ion correlated with 41912; ion correlated with 41825; ion correlated with 40501	0.006	34.6	4	475.11139:9017 476.11474:3874 477.1181:2809	1.04582e-05	0.195882	0.00348934
36207	8.69	408.751	[M+H]+		0.024	5.25	70	408.75058:2732 409.75393:434 410.75729:51735	1.07189e-05	-0.19565	0.00355761
41991	5.311	474.116	[M+2H]2+		0.8	38.87	16	474.11636:7501 475.11971:13394 476.12307:3832	1.11774e-05	0.195253	0.00369046
59223	8.633	839.042	[M+2H]2+		0.198	8.22	196	839.0423:1679 840.04565:1857 841.04901:857	1.13617e-05	0.195098	0.00373189
49093	4.673	569.14	[M+H]+		0.016	8.24	414	569.14038:1703 570.14373:491 571.14709:535	1.171e-05	0.194812	0.00382646
47841	4.455	549.164	[M+H]+		0.669	8.77	525	549.16437:12067 550.16772:14412 551.17108:4117	1.19839e-05	0.194592	0.00388799
36386	8.888	410.761	[M+H]+		0.016	23.3	446	410.76114:10704 411.76449:80956 412.76785:10415	1.2021e-05	-0.194563	0.00388799
44874	4.838	509.132	[M+H]+		0.002	9.56	84	509.13235:2524 510.1357:1225 511.13906:1712	1.21882e-05	0.194432	0.00392207
59035	5.31	829.263	[M+H]+		0.349	5.22	460	829.26349:1487 830.26684:1079 831.2702:1250	1.23902e-05	0.194275	0.00395064
33244	8.549	376.285	[M+2H]2+	similar chromatogram in higher mz_44133; similar chromatogram in higher mz_52652	0.641	5.58	440	376.28491:5784 377.28826:2102 378.29162:3900	1.24016e-05	-0.194266	0.00395064
56517	8.557	729.592	[M+H]+		1	136.8	440	729.59186:69171 730.59521:34583 731.59857:8108	1.25956e-05	-0.194119	0.00399236
58959	9.224	825.564	[M+2H]2+		0.587	10.43	113	825.56409:3487 826.56744:2781 827.5708:1345	1.30951e-05	-0.193748	0.00410647
59822	9.208	871.556	[M+H]+		0.024	11.38	193	871.55554:2729 872.55889:2523 873.56225:939	1.31316e-05	-0.193721	0.00410647
43896	5.706	497.152	[M+2H]2+	ion correlated with 43893	0.108	9.68	104	497.15231:2592 498.15566:0 499.15902:13101	1.31499e-05	0.193708	0.00410647
21251	5.221	269.19	[M+H]+	ion correlated with 21252; similar chromatogram in higher mz_41992	0.006	7.77	4	269.19049:8706 270.19384:2640 271.1972:943	1.3397e-05	0.19353	0.00416313
62606	9.17	1100.77	[M+H]+		0.122	2.97	446	1100.77405:916 1101.7774:490 1102.78076:275	1.3564e-05	-0.193412	0.00419445
13068	2.72	204.015	[M+H]+		0.878	5.39	163	204.01547:15316 205.01882:6042 206.02218:1953	1.36481e-05	-0.193353	0.00419996
46282	5.31	528.604	[M+H]+		0.246	4.49	49	528.60376:575 529.60711:406 530.61047:691	1.3766e-05	0.19327	0.00421577
52114	5.308	621.76	[M+H]+		0.034	5.58	260	621.76038:1520 622.76373:782 623.76709:0	1.44195e-05	0.192826	0.00439469
39205	3.569	442.076	[M+H]+		0.281	4.52	146	442.07568:2431 443.07903:686 444.08239:234	1.50881e-05	0.192391	0.00457646
25983	3.83	310.003	[M+H]+		0.076	4.58	159	310.00259:1970 311.00594:635 312.0093:774	1.5637e-05	-0.192047	0.00472036
60270	9.182	898.06	[M+H]+		0.078	16.23	436	898.05951:3182 899.06286:1539 900.06622:943	1.59388e-05	-0.191863	0.00478867
58788	9.224	817.574	[M+2H]2+		0.998	20.34	234	817.57404:11776 818.57739:7088 819.58075:2325	1.65985e-05	-0.191472	0.00494579
35728	8.63	402.775	[M+2H]2+	similar chromatogram in higher mz_57906; similar chromatogram in higher mz_62268	1	190.89	446	402.77475:59953 403.7781:22438 404.78146:1455	1.66178e-05	-0.19146	0.00494579
58205	9.079	794.606	[M+H]+		1	126.99	234	794.60602:55262 795.60937:30754 796.61273:12240	1.67361e-05	-0.191392	0.00495498
57288	9.323	758.567	[M+H]+		0.002	4.36	437	758.56659:2211 759.56994:1060 760.5733:9173	1.68499e-05	-0.191326	0.00495498
43828	5.708	496.141	[M+H]+	ion correlated with 43830	0.132	6.51	212	496.1413:1927 497.14465:2598 498.14801:29477	1.68832e-05	0.191307	0.00495498
46492	5.71	531.347	[M+H]+	ion correlated with 46491	0.513	46.97	146	531.34692:32957 532.35027:13929 533.35363:7125	1.71168e-05	0.191174	0.00500041
16833	2.719	235.049	[M+H]+	ion correlated with 16968; similar chromatogram in higher mz_25522	0.413	3.91	257	235.04865:14292 236.052:0 237.05536:3005	1.75592e-05	-0.190927	0.0051028
35684	5.306	402.196	[M+H]+		0.026	3.42	544	402.19577:1894 403.19912:909 404.20248:517	1.76283e-05	0.190889	0.0051028
58989	5.308	826.787	[M+H]+		0.164	3.68	237	826.7868:1396 827.79015:1124 828.79351:0	1.78422e-05	0.190772	0.0051316
21266	7.219	269.227	[M+H]+	similar chromatogram in higher mz_32725; similar chromatogram in higher mz_39939	0.998	46.69	145	269.22736:99877 270.23071:40802 271.23407:5068	1.79039e-05	0.190739	0.0051316
58402	8.631	801.545	[M+2H]2+		1	208.52	314	801.54523:44728 802.54858:26386 803.55194:6366	1.79707e-05	-0.190703	0.0051316
43893	5.734	497.151	[M+H]+	ion correlated with 43896	0.12	8.5	350	497.1506:2418 498.15395:26089 499.15731:11472	1.82575e-05	0.190549	0.00518928
12954	2.719	203.024	[M+H]+	similar chromatogram in higher mz_14721; similar chromatogram in higher mz_15015; similar chromatogram in higher mz_18751; similar chromatogram in higher mz_28320; similar chromatogram in higher mz_35540; similar chromatogram in higher mz_31853; similar chromatogram in higher mz_25195; similar chromatogram in higher mz_30238; similar chromatogram in higher mz_25197	1	24.53	257	203.02351:179526 204.02686:15152 205.03022:6756	1.83364e-05	-0.190508	0.00518928
53042	5.307	640.196	[M+H]+		0.104	5.33	277	640.19623:1698 641.19958:1454 642.20294:1022	1.84986e-05	0.190422	0.00521192
29295	5.26	340.249	[M+H]+		0.756	6.4	20	340.24887:5794 341.25222:1645 342.25558:0	1.87036e-05	-0.190315	0.00524635
41380	6.523	466.293	[M+H]+		0.004	8.45	364	466.29285:4014 467.2962:1758 468.29956:1198	1.89012e-05	0.190213	0.00527843
47682	5.71	547.226	[M+H]+	ion correlated with 47681	0.363	11.48	212	547.22577:6834 548.22912:3193 549.23248:2272	1.93003e-05	0.19001	0.00536624
29368	5.547	341.173	[M+H]+	similar chromatogram in higher mz_56621; similar chromatogram in higher mz_56769	0.018	6.54	289	341.17307:4259 342.17642:1722 343.17978:1073	1.98346e-05	0.189744	0.00549071
55806	5.31	709.308	[M+H]+		0.307	8.36	146	709.30786:2628 710.31121:1743 711.31457:0	2.06266e-05	0.189362	0.00568515
35099	8.992	395.784	[M+2H]2+		1	9.77	446	395.78375:5460 396.7871:1636 397.79046:474	2.08102e-05	-0.189275	0.00569127
32762	9.323	371.366	[M+H]+		0.204	4.57	193	371.36606:1828 372.36941:641 373.37277:227	2.08284e-05	-0.189267	0.00569127
48961	4.456	567.136	[M+H]+		0.2	8.19	525	567.13605:5631 568.1394:1805 569.14276:2913	2.11923e-05	0.189097	0.00576585
57928	9.618	783.571	[M+H]+		0.002	1.36	232	783.57104:1359 784.57439:1250 785.57775:576	2.14224e-05	-0.188992	0.00578392
34792	8.545	392.26	[M+2H]2+		0.162	8.7	163	392.2597:6414 393.26305:3135 394.26641:3100	2.14463e-05	-0.188981	0.00578392
49852	9.176	581.706	[M+H]+	similar chromatogram in higher mz_51174; similar chromatogram in higher mz_59745; similar chromatogram in higher mz_60452	0.499	4.16	416	581.70587:1386 582.70922:324 583.71258:175	2.15735e-05	-0.188923	0.00578392
42411	5.311	479.108	[M+H]+		0.936	10.37	432	479.10803:3522 480.11138:1479 481.11474:1858	2.16237e-05	0.1889	0.00578392
42821	4.702	484.131	[M+H]+		0.154	8.26	487	484.13116:3917 485.13451:1347 486.13787:867	2.22671e-05	0.188613	0.005931
23132	2.683	285.056	[M+H]+		0.257	4.21	271	285.05603:3008 286.05938:504 287.06274:594	2.30484e-05	-0.188275	0.00611341
44673	9.235	506.359	[M+H]+		0.008	7.06	553	506.35941:2774 507.36276:0 508.36612:0	2.40148e-05	-0.187871	0.00632206
57930	9.367	783.574	[M+H]+		0.004	4.99	195	783.57428:2062 784.57763:1626 785.58099:526	2.40459e-05	-0.187858	0.00632206
57862	9.054	780.893	[M+H]+		0.635	3.52	446	780.89294:2180 781.89629:889 782.89965:0	2.41945e-05	-0.187798	0.00632206
18245	5.212	246.112	[M+H]+		0.144	5.1	362	246.11182:3965 247.11517:0 248.11853:542	2.42339e-05	0.187782	0.00632206
37082	4.988	418.241	[M+H]+		0.024	3.84	121	418.24088:2783 419.24423:1227 420.24759:0	2.46651e-05	0.187608	0.0063854
44228	5.724	501.147	[M+2H]2+		0.932	32.84	212	501.14694:16201 502.15029:5859 503.15365:9668	2.46781e-05	0.187603	0.0063854
48761	4.456	564.128	[M+H]+	ion correlated with 41295	0.581	9.65	525	564.12836:7310 565.13171:6244 566.13507:2314	2.50405e-05	0.187459	0.00645281
46157	5.713	526.302	[M+H]+		0.928	50.1	250	526.302:32425 527.30535:13859 528.30871:2896	2.52654e-05	0.187371	0.00648441
42739	5.724	483.172	[M+2H]2+		0.806	14.17	212	483.17154:10233 484.17489:3835 485.17825:2679	2.54058e-05	0.187316	0.00649414
48629	7.278	561.413	[M+H]+	ion correlated with 45847	0.679	16.42	334	561.41266:11413 562.41601:5941 563.41937:5694	2.57037e-05	-0.187201	0.00653862
34090	5.405	385.167	[M+H]+		0.004	3.08	4	385.1673:4681 386.17065:1402 387.17401:836	2.58702e-05	0.187137	0.00653862
43443	5.714	491.264	[M+H]+		0.11	7.07	137	491.26376:3899 492.26711:2116 493.27047:0	2.59273e-05	0.187116	0.00653862
58043	9.045	788.059	[M+H]+		0.044	17.98	302	788.05853:5384 789.06188:2329 790.06524:1275	2.59923e-05	-0.187091	0.00653862
18751	2.718	250.013	[M+H]+	similar chromatogram in higher mz_20732	1	14.61	31	250.01334:20109 251.01669:2898 252.02005:1449	2.6362e-05	-0.186951	0.0066054
58683	5.31	813.293	[M+H]+		0.754	6.29	544	813.29272:2076 814.29607:0 815.29943:0	2.70746e-05	0.186687	0.00675725
48966	5.72	567.197	[M+H]+		0.152	6.45	118	567.19659:1589 568.19994:811 569.2033:594	2.75933e-05	0.186499	0.00685969
46491	5.736	531.347	[M+H]+	ion correlated with 46492	0.465	44.2	350	531.34686:32536 532.35021:14827 533.35357:8231	2.78494e-05	0.186408	0.00689632
21250	4.228	269.19	[M+H]+	similar chromatogram in higher mz_43171	0.044	4.27	334	269.1904:11051 270.19375:3850 271.19711:809	2.80055e-05	0.186352	0.00690799
41732	3.569	471.136	[M+H]+		0.723	7.03	146	471.13593:8197 472.13928:1901 473.14264:958	2.83078e-05	0.186246	0.0069555
58004	5.309	786.358	[M+H]+		0.084	7.81	146	786.35754:2606 787.36089:2029 788.36425:923	2.86343e-05	0.186132	0.00700856
54804	5.305	681.204	[M+H]+		0.034	3.36	477	681.2041:1744 682.20745:1296 683.21081:2009	2.88982e-05	0.186041	0.00701986
36197	9.061	408.476	[M+H]+	similar chromatogram in higher mz_48382	0.012	1.17	78	408.47568:101 409.47903:0 410.48239:0	2.8902e-05	-0.18604	0.00701986
43075	4.456	487.195	[M+H]+		0.892	23.44	525	487.1947:47383 488.19805:16043 489.20141:3041	2.92437e-05	0.185923	0.00707576
11098	0.745	186.113	[M+H]+	similar chromatogram in higher mz_11537; similar chromatogram in higher mz_11787; similar chromatogram in higher mz_17659; similar chromatogram in higher mz_17933; similar chromatogram in higher mz_18816; similar chromatogram in higher mz_36409; similar chromatogram in higher mz_36805; similar chromatogram in higher mz_39681	1	30.23	332	186.11278:108816 187.11613:13591 188.11949:1888	2.99769e-05	-0.185676	0.00722556
18913	6.949	251.201	[M+H]+		0.02	6.97	133	251.20071:8034 252.20406:2056 253.20742:2402	3.07114e-05	-0.185435	0.00737457
26753	4.954	316.249	[M+H]+		0.064	13.03	315	316.24884:23515 317.25219:6527 318.25555:940	3.21647e-05	0.184974	0.00769441
26425	4.876	313.217	[M+H]+		0.966	8.04	146	313.21704:28687 314.22039:39865 315.22375:9052	3.25085e-05	0.184868	0.0077243
59786	8.643	869.529	[M+2H]2+		0.315	12.46	286	869.52869:2791 870.53204:2479 871.5354:1163	3.25687e-05	0.184849	0.0077243
42157	5.311	476.113	[M+2H]2+		0.619	13.74	158	476.11322:4319 477.11657:3403 478.11993:1189	3.26552e-05	0.184823	0.0077243
45232	5.569	514.134	[M+H]+		0.216	18.86	350	514.13373:5208 515.13708:3297 516.14044:1044	3.37384e-05	0.184496	0.00795084
55253	5.312	693.339	[M+H]+		0.052	6.28	544	693.33868:1867 694.34203:1129 695.34539:1384	3.51337e-05	0.18409	0.00822042
58373	9.077	800.075	[M+H]+		0.094	7.69	121	800.07513:2160 801.07848:1326 802.08184:734	3.51656e-05	-0.184081	0.00822042
57744	9.03	775.574	[M+2H]2+		0.437	5.59	350	775.57428:2254 776.57763:1475 777.58099:777	3.53335e-05	-0.184033	0.00822042
45461	5.56	517.142	[M+H]+		0.02	14.72	251	517.1416:3404 518.14495:1281 519.14831:2403	3.5401e-05	0.184014	0.00822042
57289	9.043	758.57	[M+2H]2+		0.034	17.14	411	758.56995:6524 759.5733:3231 760.57666:496910	3.59957e-05	-0.183846	0.00832801
42849	7.117	484.327	[M+H]+		0.182	14.49	181	484.32721:14693 485.33056:6978 486.33392:1679	3.62274e-05	0.183782	0.00835114
24563	5.709	297.223	[M+H]+	ion correlated with 24562; similar chromatogram in higher mz_44843; similar chromatogram in higher mz_44228; similar chromatogram in higher mz_42739; similar chromatogram in higher mz_44102; similar chromatogram in higher mz_60806; similar chromatogram in higher mz_43839	0.481	35.53	212	297.22253:56835 298.22588:17258 299.22924:6070	3.65663e-05	0.183688	0.00839872
43275	3.569	489.11	[M+H]+		0.353	5.06	146	489.11035:2396 490.1137:667 491.11706:1347	3.68571e-05	0.183608	0.00843494
57892	9.05	782.064	[M+H]+		0.018	5.49	249	782.06415:1785 783.0675:20178 784.07086:6076	3.74705e-05	-0.183442	0.00854448
47681	5.736	547.224	[M+H]+	ion correlated with 47682	0.363	12.65	487	547.22388:6775 548.22723:2562 549.23059:1675	3.78674e-05	0.183336	0.00859354
40504	5.311	456.145	[M+2H]2+		0.878	22.46	260	456.14456:11854 457.14791:4497 458.15127:1589	3.79567e-05	0.183312	0.00859354
38936	5.311	439.159	[M+H]+	similar chromatogram in higher mz_40919	0.98	14.67	57	439.15903:6356 440.16238:1375 441.16574:1344	3.8243e-05	0.183237	0.00862754
59225	5.309	839.289	[M+H]+		0.457	5.54	323	839.28943:1642 840.29278:0 841.29614:1209	3.90084e-05	0.183037	0.00872216
59291	9.171	843.067	[M+2H]2+		0.002	4.53	553	843.06732:1547 844.07067:1171 845.07403:855	3.90452e-05	-0.183027	0.00872216
42886	3.715	485.112	[M+H]+		0.06	4.18	394	485.11243:2541 486.11578:752 487.11914:2362	3.90752e-05	0.183019	0.00872216
31593	4.571	360.274	[M+H]+		0.034	3.49	465	360.2739:2250 361.27725:659 362.28061:235	3.92851e-05	-0.182965	0.00873825
57801	8.959	778.552	[M+2H]2+		0.156	9.23	495	778.55188:3426 779.55523:1924 780.55859:5017	3.9456e-05	-0.182921	0.00874557
26831	6.948	317.208	[M+H]+		0.002	2.23	291	317.20752:2504 318.21087:890 319.21423:3586	3.96003e-05	-0.182885	0.00874698
13393	2.721	207.016	[M+H]+		0.014	2.42	257	207.01566:5941 208.01901:1318 209.02237:0	3.97945e-05	-0.182835	0.00875935
6440	3.836	146.061	[M+H]+		0.026	4.89	50	146.06061:4714 147.06396:4932 148.06732:939	4.05392e-05	-0.182648	0.0088924
37693	0.7	425.176	[M+H]+		0.044	3.16	32	425.17581:2428 426.17916:847 427.18252:310	4.11533e-05	-0.182496	0.00899598
42795	9.173	483.835	[M+H]+		0.587	4.1	378	483.83511:1948 484.83846:580 485.84182:151	4.21868e-05	-0.182244	0.0091902
49193	8.613	570.682	[M+H]+		0.96	4.35	525	570.68164:950 571.68499:569 572.68835:0	4.30757e-05	0.182033	0.00935171
28661	2.719	333.965	[M+H]+		0.188	6.08	31	333.96484:2908 334.96819:946 335.97155:314	4.3242e-05	-0.181994	0.00935578
44732	5.727	507.14	[M+H]+		0.004	8.34	212	507.14011:1916 508.14346:1123 509.14682:1226	4.34175e-05	0.181953	0.00936179
63263	8.773	1184.34	[M+2H]2+		0.004	9.67	553	1184.34119:1998 1185.34454:1974 1186.3479:725	4.36563e-05	-0.181897	0.00938138
34745	9.367	391.775	[M+2H]2+		0.741	7.75	350	391.7746:5069 392.77795:894 393.78131:481	4.47415e-05	-0.181647	0.0095821
57882	8.688	781.558	[M+2H]2+		0.683	216.68	234	781.55829:68958 782.56164:269039 783.565:115822	4.50574e-05	-0.181576	0.00961726
44321	4.866	502.134	[M+H]+		0.319	6.22	234	502.13367:2183 503.13702:2740 504.14038:1289	4.6074e-05	0.181349	0.00980123
39090	5.31	441.155	[M+H]+		0.854	13.9	260	441.15485:7256 442.1582:2005 443.16156:778	4.65414e-05	0.181246	0.00983908
60816	8.644	934.506	[M+H]+		0.295	7.7	123	934.50598:1915 935.50933:1291 936.51269:553	4.65623e-05	0.181241	0.00983908
59843	8.631	872.538	[M+H]+		0.832	22.85	422	872.53827:7630 873.54162:4221 874.54498:2559	4.69977e-05	0.181146	0.00989809
49149	9.169	569.454	[M+H]+	similar chromatogram in higher mz_53157	0.994	6.85	27	569.45404:2264 570.45739:1328 571.46075:373	4.73577e-05	0.181069	0.00992556
59239	9.059	840.065	[M+2H]2+		0.309	10.52	113	840.06464:2447 841.06799:2439 842.07135:2165	4.74413e-05	-0.181051	0.00992556
23512	4.844	288.206	[M+H]+		0.01	6.67	75	288.20587:4158 289.20922:0 290.21258:0	4.92184e-05	0.180675	0.0102635
33457	9.232	378.768	[M+H]+		0.415	6.26	463	378.76794:1183 379.77129:196 380.77465:0	5.03037e-05	-0.180452	0.0104554
58481	9.148	804.566	[M+2H]2+		0.635	27.05	350	804.56598:9179 805.56933:6591 806.57269:5095	5.12176e-05	-0.180268	0.0106106
59485	9.203	852.068	[M+2H]2+		0.026	8.89	327	852.06793:2290 853.07128:1580 854.07464:0	5.17069e-05	-0.18017	0.010677
58408	9.05	801.893	[M+H]+		0.174	4.18	327	801.89307:1479 802.89642:465 803.89978:0	5.19331e-05	-0.180125	0.0106889
38486	6.75	433.333	[M+H]+		0.24	11.51	383	433.33279:6998 434.33614:3654 435.3395:774	5.30366e-05	0.17991	0.0108807
49092	4.467	569.133	[M+H]+		0.016	6.88	525	569.13263:2327 570.13598:867 571.13934:1081	5.32422e-05	0.17987	0.0108827
34423	5.132	388.307	[M+H]+		0.002	4.34	465	388.30698:2257 389.31033:781 390.31369:0	5.34373e-05	-0.179832	0.0108827
36860	6.484	415.321	[M+H]+		0.433	25.33	146	415.32083:18080 416.32418:7689 417.32754:1830	5.3561e-05	0.179809	0.0108827
26752	5.041	316.249	[M+H]+	similar chromatogram in higher mz_49010	0.2	8.76	315	316.24881:20830 317.25216:5358 318.25552:815	5.40727e-05	0.179711	0.0109515
40271	6.507	453.298	[M+H]+		0.214	9.95	383	453.29761:6330 454.30096:3164 455.30432:2564	5.45742e-05	0.179616	0.0110179
57728	8.601	775.054	[M+H]+		0.257	8.11	440	775.05444:2510 776.05779:1866 777.06115:4798	5.48498e-05	-0.179564	0.0110384
44325	5.737	502.148	[M+2H]2+	ion correlated with 44326	0.232	15.62	460	502.14801:4434 503.15136:10303 504.15472:2758	5.53576e-05	0.17947	0.0111053
44085	4.876	499.166	[M+2H]2+	ion correlated with 24356	0.703	13.58	146	499.16626:8455 500.16961:3099 501.17297:2114	5.58725e-05	0.179374	0.0111425
20834	2.271	266.07	[M+H]+		0.054	528.11	42	266.06989:737010 267.07324:96468 268.0766:45156	5.58942e-05	-0.17937	0.0111425
44326	5.709	502.15	[M+2H]2+	ion correlated with 44325	0.158	15.78	212	502.14978:5012 503.15313:9668 504.15649:3243	5.64035e-05	0.179277	0.0112087
22483	5.3	279.953	[M+H]+		0.002	1.72	4	279.95258:1880 280.95593:824 281.95929:335	5.67242e-05	-0.179218	0.0112372
57705	8.141	774.561	[M+2H]2+		0.028	4.88	434	774.5614:1715 775.56475:1506 776.56811:1307	5.73146e-05	-0.179112	0.0113188
27120	3.566	320.222	[M+H]+	similar chromatogram in higher mz_41732; similar chromatogram in higher mz_43275	0.435	5.02	146	320.22195:3564 321.2253:1135 322.22866:518	5.77444e-05	0.179035	0.0113683
60215	9.193	895.053	[M+H]+		0.026	10.81	159	895.05316:1987 896.05651:1044 897.05987:717	5.80181e-05	-0.178986	0.0113868
34220	4.661	386.201	[M+H]+		0.002	3.31	146	386.20145:1637 387.2048:629 388.20816:467	5.83297e-05	0.178931	0.0113937
24562	5.736	297.223	[M+H]+	ion correlated with 24563	0.427	39.88	350	297.2225:65872 298.22585:20685 299.22921:9808	5.86889e-05	0.178867	0.0113937
35643	9.062	401.378	[M+H]+		1	15.92	190	401.37796:5806 402.38131:1422 403.38467:484	5.869e-05	-0.178867	0.0113937
14646	3.725	217.038	[M+H]+		0.112	2.52	97	217.03821:20289 218.04156:4616 219.04492:6100	5.87722e-05	-0.178853	0.0113937
63089	9.052	1162.86	[M+H]+		0.088	31.47	446	1162.86108:12681 1163.86443:7014 1164.86779:1062	5.93869e-05	-0.178745	0.0114778
59089	9.173	832.072	[M+H]+		0.226	6.34	113	832.0722:1943 833.07555:17076 834.07891:5485	6.08956e-05	-0.178486	0.011712
27655	6.812	325.585	[M+H]+		0.331	4.02	8	325.58524:633 326.58859:770 327.59195:611	6.09818e-05	0.178471	0.011712
63183	9.051	1173.84	[M+H]+		0.06	4.2	481	1173.84363:751 1174.84698:877 1175.85034:497	6.11532e-05	-0.178442	0.011712
58104	8.784	790.57	[M+2H]2+		0.988	30.05	193	790.57007:15386 791.57342:8985 792.57678:4202	6.25069e-05	-0.178216	0.0119352
58022	8.559	787.056	[M+2H]2+		0.768	20.22	440	787.05603:6464 788.05938:3885 789.06274:0	6.50969e-05	-0.177795	0.0123626
58764	9.305	816.58	[M+H]+		0.006	6.32	494	816.58032:2588 817.58367:3118 818.58703:2317	6.51353e-05	-0.177788	0.0123626
46938	5.311	537.166	[M+H]+		0.984	13.71	8	537.16614:4294 538.16949:1391 539.17285:2267	6.55837e-05	0.177717	0.0124106
38077	6.738	429.3	[M+H]+		0.026	8.98	257	429.30038:15465 430.30373:8244 431.30709:2329	6.66049e-05	-0.177557	0.0125663
57904	9.057	782.571	[M+2H]2+		1	818.78	468	782.57062:303357 783.57397:186064 784.57733:61378	6.69114e-05	-0.177509	0.0125867
40312	4.196	454.075	[M+2H]2+		0.756	9.01	394	454.0752:4617 455.07855:4023 456.08191:1572	6.75901e-05	0.177404	0.0126768
47706	5.567	547.342	[M+H]+		0.435	5.51	146	547.34216:3793 548.34551:1801 549.34887:659	6.93788e-05	0.177132	0.0129738
48651	5.309	562.095	[M+H]+		0.539	7.04	250	562.09485:1334 563.0982:992 564.10156:468	7.10022e-05	0.176891	0.0132384
59823	9.18	871.56	[M+2H]2+		0.808	12.82	241	871.55951:3120 872.56286:2878 873.56622:1250	7.2595e-05	-0.176659	0.0134956
41643	8.63	469.818	[M+H]+		0.998	7.4	190	469.81775:2810 470.8211:1035 471.82446:455	7.32206e-05	-0.176569	0.0135721
52315	2.401	625.395	[M+H]+		0.002	0.97	439	625.39508:1495 626.39843:631 627.40179:201	7.35982e-05	0.176516	0.0135837
26742	2.174	316.212	[M+H]+		0.331	13.04	382	316.21228:43537 317.21563:8896 318.21899:889	7.37116e-05	-0.1765	0.0135837
58023	9.031	787.067	[M+2H]2+		0.986	12.3	446	787.06665:3680 788.07:5631 789.07336:1838	7.47021e-05	-0.17636	0.0137264
63344	8.695	1194.33	[M+2H]2+		0.068	17.62	318	1194.33044:2418 1195.33379:1955 1196.33715:1627	7.63696e-05	-0.176129	0.0139904
29012	5.709	337.214	[M+H]+	ion correlated with 29020	0.453	33.9	212	337.21439:34789 338.21774:9810 339.2211:7138	7.65808e-05	0.1761	0.0139904
57613	9.027	771.067	[M+H]+		0.23	4.56	327	771.06732:1974 772.07067:31112 773.07403:6097	7.84204e-05	-0.175851	0.0142854
6560	3.823	147.065	[M+H]+		0.006	12.12	247	147.06549:31851 148.06884:3551 149.0722:0	7.98909e-05	-0.175656	0.0145042
56975	9.507	746.605	[M+H]+	ion correlated with 56976	0.888	9.72	234	746.60498:6131 747.60833:2819 748.61169:1053	8.02966e-05	-0.175603	0.0145042
22923	5.545	283.171	[M+H]+		0.022	4.57	402	283.17114:5921 284.17449:1645 285.17785:2009	8.0308e-05	0.175601	0.0145042
42789	8.633	483.73	[M+2H]2+		0.8	5.23	46	483.73026:3056 484.73361:1149 485.73697:0	8.20313e-05	0.175378	0.0147733
27741	0.869	326.255	[M+H]+		0.116	3.42	200	326.2551:3169 327.25845:1112 328.26181:220	8.23819e-05	-0.175333	0.0147907
56976	9.533	746.607	[M+H]+	ion correlated with 56975	0.088	7.74	78	746.60657:2435 747.60992:1263 748.61328:351	8.25946e-05	-0.175306	0.0147907
42645	4.875	482.112	[M+H]+		0.357	10.67	288	482.11172:3296 483.11507:2220 484.11843:1434	8.35881e-05	0.17518	0.0149265
24113	2.687	293.114	[M+H]+		0.002	2.53	296	293.11417:2819 294.11752:819 295.12088:0	8.39064e-05	-0.17514	0.0149412
18761	3.722	250.05	[M+H]+		0.002	4.55	97	250.04988:3013 251.05323:814 252.05659:403	8.603e-05	-0.174877	0.0152765
11193	9.119	187.058	[M+H]+		0.054	1.92	188	187.05833:21555 188.06168:1760 189.06504:2848	8.69282e-05	0.174767	0.0153928
13026	2.716	203.662	[M+H]+		0.048	1.27	239	203.66196:119 204.66531:0 205.66867:152	8.74082e-05	-0.174709	0.0154231
52223	5.31	624.233	[M+H]+		0.03	7.29	255	624.23273:1550 625.23608:1134 626.23944:0	8.75854e-05	0.174687	0.0154231
42894	3.568	485.116	[M+H]+		0.166	4.64	146	485.11639:2013 486.11974:1122 487.1231:1155	8.85226e-05	0.174575	0.0155449
57929	9.058	783.572	[M+2H]2+		0.226	324.06	261	783.57239:101397 784.57574:47531 785.5791:13355	9.14249e-05	-0.174234	0.0160102
60028	9.232	883.052	[M+H]+		0.265	5.9	485	883.05212:1614 884.05547:970 885.05883:973	9.19747e-05	-0.17417	0.0160621
43247	8.634	488.724	[M+H]+		0.058	6.28	43	488.72382:1584 489.72717:1039 490.73053:499	9.40178e-05	0.173937	0.0163386
63339	9.049	1193.35	[M+2H]2+		0.501	10.23	440	1193.34778:2282 1194.35113:2028 1195.35449:1055	9.40731e-05	-0.173931	0.0163386
58939	8.954	824.543	[M+H]+		0.178	9.16	495	824.54291:4104 825.54626:3014 826.54962:1265	9.59685e-05	-0.17372	0.0166222
58106	8.998	790.572	[M+2H]2+		0.81	48.76	446	790.57166:16595 791.57501:13338 792.57837:11917	9.69263e-05	-0.173614	0.0167424
59739	9.177	866.572	[M+H]+		0.299	7.2	431	866.57172:1773 867.57507:1158 868.57843:585	9.88497e-05	-0.173405	0.0170282
21101	8.088	268.219	[M+H]+		0.152	5.45	145	268.21924:1550 269.22259:988 270.22595:336	0.000100502	0.173229	0.017266
34678	4.676	391.155	[M+H]+		0.002	4.64	498	391.15469:1962 392.15804:272 393.1614:373	0.000101575	0.173116	0.017403
21487	4.496	271.166	[M+H]+	ion correlated with 21489	0.152	7.75	65	271.16608:26815 272.16943:5112 273.17279:3000	0.000102554	0.173014	0.0175234
24886	2.718	299.995	[M+H]+	ion correlated with 13499	0.323	6.84	257	299.99506:4330 300.99841:0 302.00177:1198	0.000103667	-0.172898	0.0176029
57290	8.688	758.572	[M+H]+		1	1787.33	327	758.57214:1047854 759.57549:500942 760.57885:129674	0.000103737	-0.172891	0.0176029
41177	1.588	464.19	[M+H]+		0.004	4.46	334	464.18961:3007 465.19296:980 466.19632:212	0.000104039	-0.17286	0.0176029
58851	9.226	820.584	[M+2H]2+		0.996	27.08	485	820.58368:9906 821.58703:11114 822.59039:4998	0.000104162	-0.172848	0.0176029
45847	7.284	521.421	[M+H]+	ion correlated with 48629	0.293	18.29	334	521.42114:12416 522.42449:6297 523.42785:1685	0.000104559	-0.172807	0.0176029
56919	9.375	744.587	[M+H]+		0.18	9	269	744.58722:3458 745.59057:1923 746.59393:783	0.000104938	-0.172768	0.0176029
40703	5.877	458.345	[M+H]+		0.148	5.52	291	458.34512:1731 459.34847:961 460.35183:0	0.000104963	-0.172766	0.0176029
57605	9.005	770.594	[M+2H]2+		0.1	22.64	193	770.59387:7820 771.59722:0 772.60058:6205	0.000105948	-0.172666	0.0177213
26292	4.78	312.216	[M+H]+		0.008	5.85	28	312.21637:3180 313.21972:1204 314.22308:3807	0.000107872	-0.172474	0.0179745
33520	4.67	379.207	[M+H]+		0.006	3.99	237	379.20697:2115 380.21032:834 381.21368:641	0.000108029	0.172458	0.0179745
18126	7.095	245.226	[M+H]+		0.092	8.96	67	245.22617:2946 246.22952:1169 247.23288:387	0.000110334	-0.172232	0.01831
63296	8.664	1188.32	[M+2H]2+		0.81	8.33	93	1188.31628:1423 1189.31963:1427 1190.32299:745	0.000110846	-0.172183	0.0183468
23803	5.302	291.016	[M+H]+		0.002	2.1	5	291.01559:2792 292.01894:742 293.0223:0	0.000111866	-0.172085	0.0184367
11334	0.518	188.176	[M+H]+	similar chromatogram in higher mz_35074	0.996	17.71	155	188.17645:113754 189.1798:12356 190.18316:1259	0.000111971	-0.172075	0.0184367
9755	1.604	175.026	[M+H]+		0.006	3.14	207	175.02603:9104 176.02938:1433 177.03274:0	0.000113	-0.171977	0.0185581
19271	4.843	254.175	[M+H]+		0.006	4.08	381	254.17494:2570 255.17829:0 256.18165:870	0.000113735	-0.171907	0.0186306
63342	8.716	1193.82	[M+2H]2+		0.004	15.94	327	1193.82495:1980 1194.8283:1604 1195.83166:1364	0.000114861	-0.171801	0.0187298
21489	4.467	271.169	[M+H]+	ion correlated with 21487	0.062	6.48	525	271.16937:22439 272.17272:5226 273.17608:5600	0.000115007	0.171788	0.0187298
49210	8.614	571.014	[M+H]+	similar chromatogram in higher mz_63324	0.89	3.89	154	571.01434:947 572.01769:567 573.02105:239	0.000115488	0.171743	0.0187298
42408	4.856	479.102	[M+H]+		0.014	6.78	84	479.10205:5972 480.1054:2726 481.10876:2578	0.000115523	0.17174	0.0187298
35637	7.342	401.341	[M+H]+		0.164	13.69	155	401.34134:3512 402.34469:1115 403.34805:3218	0.000115846	-0.17171	0.0187342
62636	9.169	1105.1	[M+H]+		0.044	1.9	483	1105.09851:395 1106.10186:304 1107.10522:242	0.000116814	-0.17162	0.0188428
45648	5.27	519.194	[M+H]+		0.012	31.84	260	519.19415:11890 520.1975:3555 521.20086:1198	0.000117314	0.171575	0.0188754
17233	5.723	238.139	[M+H]+		0.03	5.86	524	238.13947:3714 239.14282:0 240.14618:987	0.000118058	-0.171507	0.0189427
23295	5.306	286.198	[M+H]+		0.118	3.66	257	286.19836:3918 287.20171:21067 288.20507:4830	0.000118331	0.171482	0.0189427
57492	9.353	766.572	[M+H]+		0.156	7.29	350	766.57227:2892 767.57562:1912 768.57898:1520	0.000121687	-0.171181	0.0193852
42643	5.561	482.106	[M+H]+		0.104	6.41	146	482.10611:2279 483.10946:1715 484.11282:1279	0.000121706	0.171179	0.0193852
11367	2.718	189.04	[M+H]+		0.006	3.94	357	189.03992:7164 190.04327:4687 191.04663:2227	0.000123088	-0.171058	0.0195336
59585	5.309	857.277	[M+H]+		0.451	5.06	544	857.27655:1523 858.2799:868 859.28326:1305	0.000123254	0.171043	0.0195336
43068	4.803	487.166	[M+H]+		0.006	10.27	4	487.16644:4604 488.16979:1506 489.17315:1031	0.000124068	0.170972	0.0196136
57553	9.005	768.591	[M+2H]2+		1	133.07	193	768.59052:57160 769.59387:34605 770.59723:9474	0.000124537	-0.170931	0.0196388
13752	0.528	210.159	[M+H]+		0.12	2.93	155	210.15903:3001 211.16238:777 212.16574:245	0.000126321	-0.170778	0.0198706
62978	8.69	1148.34	[M+2H]2+		0.846	10.34	327	1148.34326:6839 1149.34661:7533 1150.34997:2004	0.000126845	-0.170733	0.0199036
46623	5.311	533.169	[M+H]+		0.659	6.97	28	533.16895:2144 534.1723:877 535.17566:608	0.000127554	0.170673	0.0199655
58428	8.845	802.546	[M+H]+		0.415	14.47	190	802.54572:5122 803.54907:14397 804.55243:13891	0.00012807	-0.17063	0.0199969
57891	8.944	782.06	[M+H]+		0.11	7.34	446	782.05963:2803 783.06298:2304 784.06634:1316	0.000128703	-0.170576	0.0200463
34121	8.465	385.248	[M+H]+		0.285	4.56	113	385.24838:2607 386.25173:759 387.25509:0	0.000129966	-0.170471	0.0201935
44431	4.865	503.217	[M+H]+		0.255	4.1	313	503.21677:2315 504.22012:0 505.22348:0	0.000131121	0.170375	0.0203114
44385	6.378	503.143	[M+H]+		0.004	13.12	4	503.14322:3211 504.14657:1553 505.14993:0	0.000131366	-0.170355	0.0203114
42646	5.311	482.113	[M+H]+		0.856	12.35	286	482.11301:3565 483.11636:2245 484.11972:2136	0.000132374	0.170272	0.0204139
44434	5.311	503.22	[M+H]+		0.936	14.86	511	503.22009:5865 504.22344:2034 505.2268:1293	0.000132673	0.170248	0.0204139
37837	9.238	426.764	[M+H]+		0.012	7.39	234	426.76437:3377 427.76772:638 428.77108:301	0.000134244	-0.17012	0.0206056
40400	5.311	455.142	[M+2H]2+		0.986	35.31	260	455.14212:52439 456.14547:12877 457.14883:4497	0.000134867	0.17007	0.0206512
10225	3.392	179.046	[M+H]+	ion correlated with 28880; ion correlated with 39839; ion correlated with 31944; ion correlated with 39687; ion correlated with 42290; ion correlated with 39210	0.002	9.69	178	179.04578:12173 180.04913:4350 181.05249:0	0.000136435	-0.169945	0.0207911
60842	9.022	936.517	[M+H]+		0.098	8.22	338	936.51715:1649 937.5205:1039 938.52386:945	0.000136436	0.169945	0.0207911
58958	9.187	825.564	[M+2H]2+		0.008	9.26	174	825.56354:2584 826.56689:1993 827.57025:1163	0.000138294	-0.169798	0.0210034
14935	2.719	220.011	[M+H]+		0.006	2.28	392	220.01079:2040 221.01414:0 222.0175:1446	0.000138492	-0.169783	0.0210034
56070	8.8	716.559	[M+H]+		0.431	11.15	174	716.55884:3058 717.56219:1592 718.56555:441	0.000139343	-0.169716	0.021082
30667	6.945	352.247	[M+H]+	ion correlated with 9424	0.128	39.64	196	352.24719:49902 353.25054:19768 354.2539:2808	0.000140553	-0.169622	0.0212144
45309	5.736	515.199	[M+H]+	ion correlated with 45307	0.499	25.11	487	515.1991:10256 516.20245:3053 517.20581:1953	0.000140959	0.169591	0.0212252
44323	5.196	502.136	[M+H]+		0.04	5.19	4	502.13589:1798 503.13924:3264 504.1426:908	0.000142498	0.169473	0.0214061
45307	5.709	515.199	[M+H]+	ion correlated with 45309	0.353	23.85	212	515.19855:11759 516.2019:3642 517.20526:3254	0.000143888	0.169367	0.0215639
45646	5.311	519.193	[M+H]+		0.994	32.51	487	519.19348:12175 520.19683:3499 521.20019:1064	0.000144385	0.16933	0.0215872
55136	9.62	689.51	[M+H]+		0.022	4.87	382	689.50995:1996 690.5133:1119 691.51666:369	0.000145992	-0.169209	0.0217762
41585	5.709	469.12	[M+H]+	ion correlated with 41587	0.22	8.68	212	469.12048:3675 470.12383:1502 471.12719:2098	0.000146416	0.169178	0.0217882
63134	8.682	1168.32	[M+2H]2+		0.956	22.56	327	1168.32361:5131 1169.32696:6073 1170.33032:2901	0.000149704	-0.168936	0.0221764
567	0.714	81.0333	[M+H]+	similar chromatogram in higher mz_10558; similar chromatogram in higher mz_11764; similar chromatogram in higher mz_13006; similar chromatogram in higher mz_13104; similar chromatogram in higher mz_28805	0.359	4.8	498	81.0333:4074 82.03665:438 83.04001:5145	0.000149725	-0.168934	0.0221764
42133	8.637	475.742	[M+2H]2+		0.705	8.67	123	475.74179:3817 476.74514:1148 477.7485:686	0.000150287	0.168893	0.0222077
24356	4.876	295.206	[M+H]+	ion correlated with 44085	0.363	5.21	146	295.20581:7625 296.20916:3809 297.21252:3743	0.000152636	0.168724	0.0224936
34640	8.69	390.775	[M+2H]2+		1	75.76	553	390.77463:58007 391.77798:19580 392.78134:1419	0.000153097	-0.168691	0.0224936
58739	9.054	815.566	[M+H]+		0.008	5.77	431	815.56586:2445 816.56921:23489 817.57257:12314	0.000153286	-0.168678	0.0224936
43066	5.311	487.165	[M+H]+		0.705	9.53	323	487.16473:3965 488.16808:1053 489.17144:0	0.000153778	0.168643	0.0225138
14486	5.194	215.941	[M+H]+		0.006	9.75	74	215.94145:5828 216.9448:0 217.94816:786	0.000155175	0.168544	0.022626
29020	5.736	337.216	[M+H]+	ion correlated with 29012; similar chromatogram in higher mz_29109	0.459	33	350	337.21606:37436 338.21941:10701 339.22277:8805	0.000155578	0.168516	0.022626
62117	8.684	1048.07	[M+H]+		0.144	4.39	434	1048.07483:834 1049.07818:0 1050.08154:282	0.000155616	-0.168513	0.022626
36944	9.084	416.782	[M+H]+		0.002	19.39	327	416.78244:10180 417.78579:1760 418.78915:1072	0.000155999	-0.168486	0.0226298
63305	8.689	1190.32	[M+2H]2+		0.363	9.77	327	1190.32385:2064 1191.3272:1881 1192.33056:1128	0.000156834	-0.168428	0.0226991
41571	5.313	469.118	[M+2H]2+		0.998	18.6	250	469.11771:7311 470.12106:75115 471.12442:25621	0.000158657	0.168301	0.0229106
42788	8.671	483.73	[M+H]+		0.056	4.84	52	483.72983:2699 484.73318:902 485.73654:759	0.000160563	0.168171	0.0231332
59189	9.165	837.067	[M+2H]2+		0.08	6.33	113	837.06659:1717 838.06994:7415 839.0733:4563	0.000161013	-0.16814	0.0231454
58589	9.245	809.589	[M+2H]2+		0.337	60.86	257	809.58862:20360 810.59197:124629 811.59533:57859	0.000161739	-0.168091	0.0231971
12053	2.74	195.064	[M+H]+	ion correlated with 9551; ion correlated with 19619	0.084	38.31	445	195.06372:262124 196.06707:25604 197.07043:4646	0.000163388	-0.167979	0.0233807
59583	9.035	857.034	[M+H]+		0.437	11.33	44	857.03406:2656 858.03741:2044 859.04077:2018	0.00016563	-0.16783	0.0236481
40582	5.311	457.138	[M+2H]2+		0.487	8.06	145	457.13815:4698 458.1415:1883 459.14486:1135	0.000166673	0.167761	0.0237436
35531	2.833	400.178	[M+H]+		0.042	3.48	146	400.17798:1519 401.18133:459 402.18469:244	0.000168382	0.167649	0.0239333
41439	5.735	467.194	[M+H]+		0.006	4.06	309	467.19421:1724 468.19756:680 469.20092:879	0.000170042	0.167541	0.0241152
39079	5.308	441.088	[M+H]+		0.054	5.06	420	441.08755:1466 442.0909:385 443.09426:414	0.000172226	0.167401	0.0242852
36404	5.718	410.972	[M+H]+	ion correlated with 37664	0.222	4.63	474	410.97162:2459 411.97497:969 412.97833:866	0.000172264	-0.167399	0.0242852
23416	4.865	287.201	[M+H]+	ion correlated with 41658; similar chromatogram in higher mz_56774; similar chromatogram in higher mz_44141; similar chromatogram in higher mz_44021; similar chromatogram in higher mz_44172; similar chromatogram in higher mz_44032; similar chromatogram in higher mz_56828; similar chromatogram in higher mz_44126; similar chromatogram in higher mz_56238; similar chromatogram in higher mz_44065; sim…	0.443	9.84	165	287.20105:23352 288.2044:6025 289.20776:2487	0.000172722	0.167369	0.0242852
57578	9.004	769.594	[M+2H]2+		0.267	69.95	193	769.59375:27500 770.5971:9474 771.60046:0	0.000172773	-0.167366	0.0242852
44504	5.739	504.154	[M+H]+		0.054	10.26	346	504.15424:2472 505.15759:2820 506.16095:1242	0.000173893	0.167295	0.0243885
46534	4.244	532.202	[M+H]+	ion correlated with 46535	0.004	11.19	4	532.20209:2039 533.20544:1168 534.2088:579	0.000175903	0.167168	0.0246159
21121	6.823	268.636	[M+H]+		0.02	19.06	388	268.63617:2125 269.63952:374 270.64288:2449	0.000176635	0.167123	0.024664
44086	5.562	499.168	[M+H]+		0.104	11.58	350	499.16757:5036 500.17092:2363 501.17428:0	0.000177279	0.167083	0.0246994
63159	8.683	1171.34	[M+2H]2+		0.752	21.95	485	1171.3374:3697 1172.34075:5638 1173.34411:2965	0.000180746	-0.166869	0.0251273
58301	9.244	797.591	[M+2H]2+	ion correlated with 35992	0.351	15.2	553	797.59094:7863 798.59429:4911 799.59765:1256	0.000182127	-0.166785	0.0252638
8140	5.3	161.029	[M+H]+		0.002	0.23	438	161.0291:6353 162.03245:1632 163.03581:2031	0.000182615	-0.166756	0.0252763
12643	0.707	200.129	[M+H]+		0.473	4.44	409	200.12877:6588 201.13212:2064 202.13548:680	0.000183735	-0.166688	0.0253494
58524	9.052	806.881	[M+H]+		0.246	3.36	279	806.8808:1158 807.88415:866 808.88751:495	0.000183944	-0.166675	0.0253494
47146	5.239	539.165	[M+H]+		0.002	10.51	4	539.16473:1410 540.16808:763 541.17144:557	0.000184453	0.166645	0.0253645
18284	0.869	246.543	[M+H]+		0.91	7.38	238	246.54329:1260 247.54664:0 248.55:113	0.000186265	-0.166537	0.0255582
58766	9.468	816.586	[M+H]+		0.034	4.75	446	816.58563:2378 817.58898:1622 818.59234:2906	0.000186845	-0.166503	0.0255825
57881	8.935	781.555	[M+H]+		0.004	5.97	163	781.55505:2867 782.5584:12155 783.56176:6184	0.000188896	-0.166382	0.0257751
38682	8.658	435.771	[M+2H]2+		0.19	13.75	280	435.7706:5361 436.77395:1421 437.77731:232	0.000189066	0.166372	0.0257751
14834	2.792	219.018	[M+H]+		0.002	2.04	25	219.01768:9820 220.02103:1800 221.02439:4874	0.000191717	-0.166218	0.0260805
45637	4.877	519.144	[M+H]+		0.088	3.92	288	519.14368:2222 520.14703:1241 521.15039:1392	0.000193678	0.166105	0.0262908
27869	8.629	327.216	[M+H]+		0.066	4.46	434	327.21649:2321 328.21984:926 329.2232:449	0.00019636	-0.165953	0.0265702
41587	5.735	469.122	[M+H]+	ion correlated with 41585	0.299	7.93	350	469.12201:3735 470.12536:904 471.12872:2281	0.000196574	0.165941	0.0265702
59506	9.234	853.066	[M+H]+		0.004	6.14	495	853.06592:1425 854.06927:819 855.07263:1169	0.000197654	-0.16588	0.0266594
42225	5.311	477.11	[M+2H]2+		0.351	9.51	100	477.11047:3137 478.11382:1214 479.11718:2595	0.000198524	0.165831	0.0267198
45376	5.799	516.148	[M+2H]2+		0.004	19.73	174	516.14783:7024 517.15118:3546 518.15454:1219	0.000199474	0.165778	0.0267908
58429	8.718	802.55	[M+2H]2+		0.022	39.47	193	802.55011:12221 803.55346:7409 804.55682:27169	0.000203473	-0.165558	0.0272701
42131	8.673	475.739	[M+H]+		0.321	8.06	43	475.73917:3737 476.74252:1236 477.74588:726	0.00020463	0.165494	0.0273361
19131	4.461	253.159	[M+H]+		0.006	3.89	525	253.15883:5370 254.16218:0 255.16554:1831	0.000204827	0.165484	0.0273361
28491	3.823	332.244	[M+H]+		0.265	4.73	220	332.24393:9558 333.24728:2792 334.25064:647	0.000205881	-0.165427	0.027419
46535	4.283	532.202	[M+H]+	ion correlated with 46534	0.575	10.3	121	532.20221:4824 533.20556:2189 534.20892:1162	0.000207224	0.165354	0.0274492
6451	1.667	146.081	[M+H]+		0.796	6.88	234	146.08102:19069 147.08437:2034 148.08773:2148	0.000207591	-0.165335	0.0274492
58203	8.719	794.567	[M+2H]2+		0.01	16.26	193	794.56732:10734 795.57067:6626 796.57403:2063	0.000207656	-0.165331	0.0274492
24204	5.208	294.1	[M+2H]2+		0.008	2.88	34	294.09967:1419 295.10302:16955 296.10638:1403	0.00020784	0.165321	0.0274492
43273	4.199	489.108	[M+H]+		0.992	29.03	394	489.10815:13174 490.1115:3586 491.11486:5931	0.000210234	0.165194	0.0276626
11333	0.604	188.176	[M+H]+		0.002	10.29	350	188.17598:11855 189.17933:2779 190.18269:0	0.000210508	-0.165179	0.0276626
58803	9.057	818.592	[M+H]+		0.098	17.74	192	818.59222:5502 819.59557:11384 820.59893:8151	0.000211049	-0.165151	0.0276626
24396	6.883	295.659	[M+H]+		1	28.11	188	295.65875:8981 296.6621:3277 297.66546:431	0.000211201	0.165143	0.0276626
62033	9.202	1040.01	[M+H]+		0.008	1.79	3	1040.0144:302 1041.01775:0 1042.02111:0	0.000212431	0.165078	0.0277663
46631	5.804	533.21	[M+H]+		0.012	9.91	174	533.21033:7940 534.21368:3472 535.21704:1517	0.00021545	0.164921	0.0281029
57621	8.467	771.541	[M+H]+		0.004	6.26	113	771.54095:1726 772.5443:1461 773.54766:1843	0.000216174	-0.164883	0.0281395
21349	1.649	270.091	[M+H]+	ion correlated with 23815	0.006	26	92	270.09134:31680 271.09469:6194 272.09805:718	0.000217646	-0.164807	0.0281749
3209	5.301	116.987	[M+H]+		0.004	2.3	3	116.98663:642557 117.98998:15909 118.99334:109103	0.000217833	-0.164798	0.0281749
58648	10.026	811.67	[M+H]+		0.036	6.19	90	811.66974:2555 812.67309:0 813.67645:542	0.000218138	-0.164782	0.0281749
36864	6.749	415.322	[M+H]+	similar chromatogram in higher mz_53951; similar chromatogram in higher mz_54846	0.98	74.22	146	415.32178:37514 416.32513:20435 417.32849:3612	0.000218224	0.164778	0.0281749
14166	5.631	213.197	[M+H]+		0.695	7.19	232	213.19711:44695 214.20046:9164 215.20382:1144	0.000220195	-0.164677	0.0283716
57932	9.533	783.576	[M+H]+		0.002	2.62	176	783.57574:1440 784.57909:1073 785.58245:591	0.000221713	-0.164601	0.0285092
43985	4.199	498.107	[M+H]+		0.635	6.23	249	498.10675:1948 499.1101:1673 500.11346:1317	0.000222853	0.164543	0.0285978
44969	5.722	510.146	[M+2H]2+		0.03	6.03	212	510.14627:1816 511.14962:1178 512.15298:1253	0.000224614	0.164455	0.0287655
43314	7.272	489.351	[M+H]+		0.008	4.99	411	489.3515:2180 490.35485:870 491.35821:1329	0.000225117	-0.16443	0.0287719
43810	8.643	495.716	[M+2H]2+		0.232	5.41	46	495.71609:931 496.71944:593 497.7228:393	0.000227765	0.164299	0.0289996
30751	4.876	353.209	[M+H]+	similar chromatogram in higher mz_37704; similar chromatogram in higher mz_47700; similar chromatogram in higher mz_44160; similar chromatogram in higher mz_44386	0.427	5.22	146	353.20941:7169 354.21276:2296 355.21612:1685	0.000227814	0.164297	0.0289996
35163	5.946	396.312	[M+H]+		0.86	10.11	440	396.31165:34837 397.315:12974 398.31836:2647	0.000229632	-0.164208	0.0291725
40550	9.057	456.763	[M+H]+	similar chromatogram in higher mz_41849; similar chromatogram in higher mz_58023	0.978	5.23	452	456.763:2075 457.76635:1169 458.76971:0	0.000230546	-0.164164	0.0291765
45230	5.486	514.133	[M+H]+		0.008	18.9	4	514.13287:3245 515.13622:2230 516.13958:569	0.000230584	0.164162	0.0291765
41607	6.099	469.29	[M+H]+		0.002	5.17	200	469.29016:1901 470.29351:957 471.29687:2949	0.000232263	-0.16408	0.0293304
46937	4.864	537.165	[M+H]+		0.16	6.66	19	537.16486:2402 538.16821:998 539.17157:1457	0.000233939	0.164	0.0294833
22572	6.855	280.625	[M+H]+		0.016	13.68	530	280.62497:1654 281.62832:275 282.63168:1348	0.000234654	0.163966	0.0295148
48657	5.714	562.186	[M+H]+		0.244	8.88	137	562.18622:2645 563.18957:1967 564.19293:788	0.00023949	0.163737	0.0300633
19527	0.63	256.103	[M+H]+		0.016	3.58	487	256.10315:11511 257.1065:2751 258.10986:224068	0.000240951	0.163668	0.030128
32584	9.062	369.353	[M+H]+		1	697.64	193	369.35291:588639 370.35626:199445 371.35962:25268	0.000240955	-0.163668	0.030128
58101	8.82	790.559	[M+2H]2+		0.01	20.26	408	790.55878:5370 791.56213:2882 792.56549:1726	0.000242183	-0.163611	0.0302219
41911	4.867	473.113	[M+H]+		0.539	19.83	165	473.11337:10752 474.11672:3299 475.12008:4903	0.000248763	0.163309	0.030982
38107	8.246	429.374	[M+H]+	ion correlated with 41624; similar chromatogram in higher mz_41624; similar chromatogram in higher mz_46487; similar chromatogram in higher mz_60103; similar chromatogram in higher mz_43565	0.647	30.09	440	429.37396:92175 430.37731:37644 431.38067:6566	0.000250884	-0.163214	0.0311449
16189	4.794	230.249	[M+H]+		0.034	7.28	291	230.24896:1936 231.25231:531 232.25567:0	0.000251054	-0.163206	0.0311449
46818	4.462	535.179	[M+H]+		0.002	6.98	525	535.17938:1766 536.18273:589 537.18609:228	0.000253309	0.163105	0.0313633
28457	0.712	332.095	[M+H]+		0.096	6.38	32	332.09512:10661 333.09847:2444 334.10183:776	0.00025466	-0.163045	0.0314503
41729	4.529	471.134	[M+H]+	similar chromatogram in higher mz_44396	0.052	4.41	367	471.13446:3248 472.13781:1023 473.14117:591	0.000255215	0.163021	0.0314503
36683	6.504	413.306	[M+H]+	similar chromatogram in higher mz_56122	0.872	12.69	113	413.30566:26201 414.30901:9026 415.31237:3395	0.0002555	0.163008	0.0314503
40339	6.883	454.329	[M+H]+		0.006	6.98	549	454.32935:1564 455.3327:1117 456.33606:541	0.00025667	0.162957	0.0315228
29180	9.052	339.183	[M+H]+		0.707	4.12	446	339.18286:5325 340.18621:994 341.18957:2412	0.000257084	-0.162939	0.0315228
42892	4.199	485.115	[M+H]+	ion correlated with 44393	0.98	13.75	394	485.11511:6173 486.11846:0 487.12182:21690	0.000259241	0.162844	0.031726
58752	5.307	816.31	[M+2H]2+		0.277	4.06	478	816.30988:1450 817.31323:1436 818.31659:627	0.000260534	0.162788	0.0318228
25038	6.42	301.142	[M+H]+		0.01	14.07	141	301.14175:21423 302.1451:6153 303.14846:1886	0.000263506	-0.16266	0.0321239
24303	5.349	294.962	[M+H]+		0.002	6.7	508	294.96216:3806 295.96551:686 296.96887:1408	0.000265886	-0.162558	0.0323519
36671	9.053	413.258	[M+2H]2+		0.024	8.34	468	413.25766:5087 414.26101:2629 415.26437:705	0.000267424	-0.162493	0.0324492
28281	5.329	330.265	[M+H]+		0.713	13.71	315	330.26474:44854 331.26809:13489 332.27145:1855	0.00026771	0.162481	0.0324492
58917	9.04	823.56	[M+2H]2+		0.012	6.64	86	823.56042:1397 824.56377:3244 825.56713:3726	0.000268544	-0.162446	0.0324882
22722	5.419	281.227	[M+H]+		0.447	11.24	250	281.22678:18538 282.23013:4785 283.23349:3974	0.000270152	0.162378	0.0326167
59396	8.879	848.543	[M+H]+		0.02	5.77	465	848.54254:2040 849.54589:3202 850.54925:2319	0.000271565	-0.162319	0.0326167
37549	5.916	423.322	[M+H]+		0.04	8.31	174	423.32248:4864 424.32583:2623 425.32919:2412	0.000271622	0.162317	0.0326167
63141	9.053	1168.85	[M+H]+		0.058	3.12	419	1168.85352:519 1169.85687:354 1170.86023:0	0.000271664	-0.162315	0.0326167
37500	5.315	423.117	[M+H]+		0.006	4.42	346	423.11697:1554 424.12032:341 425.12368:281	0.000273363	0.162244	0.0327586
38637	5.709	435.181	[M+H]+	ion correlated with 38639	0.353	14.02	212	435.18063:9789 436.18398:3925 437.18734:1876	0.000275798	0.162144	0.032988
58177	8.78	793.561	[M+2H]2+		0.01	34.97	553	793.56079:9060 794.56414:6403 795.5675:7387	0.000277097	-0.162091	0.033081
44386	4.865	503.143	[M+H]+		0.214	4.59	141	503.14334:2793 504.14669:1177 505.15005:1502	0.000277879	0.162059	0.033112
42117	7.117	475.388	[M+H]+		0.068	11.74	418	475.3876:4954 476.39095:2785 477.39431:788	0.000281761	-0.161901	0.0335115
41178	2.02	464.19	[M+H]+		0.006	3.38	334	464.1904:4067 465.19375:1594 466.19711:359	0.000283321	-0.161839	0.0335987
30192	7.027	348.291	[M+H]+		0.004	17.31	32	348.29092:11952 349.29427:6508 350.29763:0	0.000283554	-0.161829	0.0335987
42995	4.199	486.101	[M+H]+		0.996	89.5	394	486.10114:36055 487.10449:21690 488.10785:5457	0.000284313	0.161799	0.0336213
18845	3.852	251.023	[M+H]+		0.15	7.07	314	251.02306:14821 252.02641:4234 253.02977:1240	0.000284805	-0.161779	0.0336213
37699	5.817	425.211	[M+H]+		0.032	8.04	334	425.21136:7625 426.21471:2328 427.21807:1801	0.000287022	-0.161691	0.03382
11216	0.637	187.12	[M+H]+		0.15	2.77	231	187.11957:8358 188.12292:2078 189.12628:1399	0.000287838	0.161659	0.0338532
58442	8.717	803.053	[M+2H]2+		0.481	21.67	403	803.0528:8979 804.05615:2444 805.05951:3657	0.000290709	-0.161546	0.0340419
43416	4.199	491.105	[M+H]+		0.986	13.73	394	491.10489:5640 492.10824:2396 493.1116:1736	0.00029078	0.161543	0.0340419
43055	4.57	487.107	[M+H]+		0.004	16.75	4	487.1066:4301 488.10995:987 489.11331:745	0.000291458	0.161517	0.0340419
44145	3.714	500.081	[M+H]+		0.07	4.11	394	500.08093:1977 501.08428:1210 502.08764:2137	0.000291589	0.161512	0.0340419
35823	2.715	403.977	[M+H]+		0.006	6.38	332	403.97699:2301 404.98034:1692 405.9837:537	0.000293487	-0.161438	0.0342004
38639	5.736	435.182	[M+H]+	ion correlated with 38637	0.457	16.36	350	435.18155:11858 436.1849:3693 437.18826:1947	0.000294285	0.161407	0.0342264
58647	9.965	811.667	[M+H]+		0.357	11.48	40	811.66718:5008 812.67053:2687 813.67389:731	0.00029479	-0.161387	0.0342264
18292	2.562	246.775	[M+H]+		0.03	1.18	293	246.7746:116 247.77795:131 248.78131:0	0.000298061	-0.161262	0.034543
22317	6.824	278.63	[M+H]+		0.178	41.79	371	278.62964:5272 279.63299:3349 280.63635:2860	0.000301375	0.161136	0.0348633
21794	6.82	274.125	[M+H]+	similar chromatogram in higher mz_43733; similar chromatogram in higher mz_61528	0.882	8.04	3	274.1246:12182 275.12795:9119 276.13131:11413	0.000304012	0.161036	0.0351043
27312	5.308	322.24	[M+H]+		0.014	6.52	544	322.23975:1796 323.2431:418 324.24646:0	0.00030914	0.160845	0.0356315
37618	9.326	424.305	[M+H]+	ion correlated with 37617	0.064	8.63	485	424.30478:5566 425.30813:0 426.31149:0	0.000312131	-0.160735	0.035911
58014	9.248	786.603	[M+H]+		1	303.85	553	786.60333:171240 787.60668:87030 788.61004:21459	0.000313126	-0.160699	0.0359601
26003	0.716	310.113	[M+H]+		0.289	5.67	32	310.11261:20791 311.11596:3062 312.11932:636	0.000316133	-0.16059	0.0362398
36093	5.23	407.151	[M+H]+		0.004	3.79	4	407.15076:2131 408.15411:967 409.15747:0	0.000326491	0.160221	0.0373596
55366	7.126	696.555	[M+H]+		0.006	8.3	424	696.55524:2153 697.55859:1628 698.56195:398	0.00033624	-0.159883	0.0384059
30207	7.244	348.709	[M+H]+		1	30.07	146	348.70923:3972 349.71258:572 350.71594:0	0.000337592	0.159837	0.038489
41584	5.279	469.12	[M+H]+		0.016	19.33	34	469.12039:6502 470.12374:0 471.1271:27798	0.000338665	0.1598	0.038489
44171	5.344	500.283	[M+H]+		0.004	4.99	146	500.28345:2196 501.2868:826 502.29016:566	0.000338789	0.159796	0.038489
63120	9.044	1166.36	[M+2H]2+		0.313	6.1	440	1166.35974:1417 1167.36309:1899 1168.36645:1824	0.00034323	-0.159646	0.0389031
36470	7.095	411.205	[M+H]+		0.004	7.73	67	411.20453:3340 412.20788:1887 413.21124:2599	0.000344699	-0.159597	0.0389031
17005	5.722	236.141	[M+H]+		0.238	8.59	524	236.14137:9011 237.14472:7609 238.14808:4627	0.000344745	-0.159596	0.0389031
42893	4.87	485.115	[M+H]+		0.144	4.87	288	485.11539:2039 486.11874:733 487.1221:0	0.000344889	0.159591	0.0389031
28772	2.676	335.038	[M+H]+		0.02	2.8	457	335.03815:1979 336.0415:570 337.04486:348	0.000346144	-0.159549	0.0389754
26861	4.282	317.604	[M+H]+		0.699	9.43	121	317.60382:1547 318.60717:654 319.61053:323	0.000347073	0.159518	0.0390107
59951	9.205	878.565	[M+H]+		0.016	11.37	415	878.565:2699 879.56835:1437 880.57171:1061	0.000349008	-0.159454	0.0391587
25591	4.012	306.169	[M+H]+		0.04	5.01	302	306.16949:7175 307.17284:1817 308.1762:330	0.000350957	0.15939	0.0393078
24480	6.961	296.666	[M+H]+		0.07	8.3	188	296.66553:1471 297.66888:844 298.67224:0	0.000353147	0.159319	0.0394833
32304	4.703	367.155	[M+H]+		0.002	3.79	487	367.15512:2065 368.15847:560 369.16183:613	0.000355871	0.15923	0.0396897
26754	5.142	316.25	[M+H]+		1	30.72	508	316.24985:144655 317.2532:46160 318.25656:5437	0.000356245	-0.159218	0.0396897
40477	4.199	455.578	[M+H]+		0.501	6.68	222	455.57831:1083 456.58166:689 457.58502:0	0.000362076	0.159031	0.0402686
44391	5.727	503.146	[M+H]+		0.894	14.04	109	503.14624:9061 504.14959:4205 505.15295:3069	0.000364264	0.158961	0.040441
19429	6.389	255.209	[M+H]+		0.002	14.8	65	255.20895:5715 256.2123:1398 257.21566:2860	0.000365915	0.158909	0.0405533
41516	4.863	468.11	[M+H]+		0.154	7.18	85	468.11038:2259 469.11373:3311 470.11709:46479	0.000372536	0.158702	0.0411628
25180	4.708	302.233	[M+H]+		0.555	15.45	315	302.23315:26481 303.2365:6727 304.23986:1098	0.000372942	0.158689	0.0411628
22319	6.783	278.639	[M+H]+		0.82	90.79	111	278.63928:10294 279.64263:1920 280.64599:506	0.000373364	0.158676	0.0411628
40795	7.563	459.258	[M+H]+		0.002	21.69	350	459.25769:8997 460.26104:6011 461.2644:4986	0.000374127	-0.158652	0.0411754
40501	5.231	456.143	[M+H]+	ion correlated with 41660; ion correlated with 41912; ion correlated with 40398; ion correlated with 25908; ion correlated with 44463; ion correlated with 42065	0.002	27.15	5	456.14267:8425 457.14602:3576 458.14938:0	0.000376947	0.158565	0.0413834
44897	5.713	509.281	[M+H]+		0.002	3.31	144	509.28052:3124 510.28387:1273 511.28723:777	0.000377322	0.158554	0.0413834
44463	5.229	503.315	[M+H]+	ion correlated with 41660; ion correlated with 41912; ion correlated with 41719; ion correlated with 40398; ion correlated with 25908	0.006	79.1	4	503.31512:28946 504.31847:9656 505.32183:2741	0.000378002	0.158533	0.0413863
27299	2.598	322.193	[M+2H]2+		0.024	4.28	291	322.19305:3681 323.1964:433 324.19976:197	0.000382938	-0.158383	0.0418544
16455	1.928	232.155	[M+H]+	similar chromatogram in higher mz_20627	0.575	25.24	175	232.15503:72324 233.15838:13326 234.16174:1567	0.000384125	-0.158347	0.0419119
59997	8.661	881.515	[M+2H]2+		0.056	7.83	82	881.51544:1789 882.51879:3444 883.52215:2215	0.000386573	0.158273	0.0421066
38184	5.526	430.316	[M+H]+		0.004	9.43	465	430.31561:4696 431.31896:1804 432.32232:0	0.000390954	-0.158143	0.0425107
2244	6.197	104.107	[M+H]+		0.695	2.78	363	104.10717:7317 105.11052:644 106.11388:0	0.000392264	-0.158104	0.0425198
45819	4.451	521.191	[M+H]+	ion correlated with 6093; ion correlated with 9785; ion correlated with 1908; ion correlated with 16600; ion correlated with 18794; ion correlated with 2776; ion correlated with 12315; ion correlated with 14424; ion correlated with 4506; ion correlated with 43300; ion correlated with 6563; ion correlated with 45576; ion correlated with 43109; ion correlated with 16725; ion correlated with 44432; …	0.096	1206.1	401	521.19147:400489 522.19482:119069 523.19818:189944	0.000392379	0.1581	0.0425198
8905	2.897	168.056	[M+H]2+	adduct linked to 28886_[M+H]+	0.122	5.51	380	168.05556:7184 169.05891:2659 170.06227:833	0.000396579	-0.157977	0.0428662
62244	8.677	1060.72	[M+H]+		0.327	3.03	485	1060.71594:817 1061.71929:535 1062.72265:0	0.000396928	-0.157966	0.0428662
36597	9.048	412.756	[M+H]+		0.028	21.34	469	412.75592:8016 413.75927:7143 414.76263:690	0.000398125	-0.157932	0.0429223
4672	5.293	130.965	[M+H]+		0.002	1.26	40	130.96478:27619 131.96813:25593 132.97149:203789	0.00040468	-0.157742	0.043555
34945	6.634	393.31	[M+H]+	ion correlated with 13234; ion correlated with 21116; ion correlated with 32757; ion correlated with 56852	0.056	27.99	487	393.31039:427960 394.31374:76821 395.3171:11524	0.000414867	-0.157452	0.0445288
41165	4.89	464.097	[M+H]+		0.034	3.78	288	464.0968:1425 465.10015:744 466.10351:0	0.000415696	0.157429	0.0445288
47180	7.259	539.416	[M+H]+		0.519	12.81	283	539.41626:6149 540.41961:0 541.42297:35475	0.000415835	-0.157425	0.0445288
38273	6.505	431.316	[M+H]+		0.056	22.61	383	431.31595:8459 432.3193:3825 433.32266:2067	0.00041987	0.157313	0.0448851
9191	3.735	170.118	[M+H]+	ion correlated with 11322; similar chromatogram in higher mz_36915; similar chromatogram in higher mz_51230; similar chromatogram in higher mz_35884	0.954	24.34	124	170.11835:495138 171.1217:64250 172.12506:24213	0.000425201	-0.157165	0.0453784
31579	2.117	360.201	[M+H]+	ion correlated with 50083	0.01	9.64	242	360.20145:14043 361.2048:2809 362.20816:492	0.000427607	-0.1571	0.0454284
21264	7.715	269.227	[M+H]+		0.02	7.46	403	269.22675:3405 270.2301:727 271.23346:496	0.000427744	0.157096	0.0454284
58920	5.306	823.804	[M+H]+		0.136	3.79	146	823.8042:1715 824.80755:2068 825.81091:1835	0.000427819	0.157094	0.0454284
57871	9.053	781.231	[M+H]+		0.573	3.97	327	781.23053:1796 782.23388:407 783.23724:0	0.000431292	-0.156999	0.045678
24151	5.321	293.212	[M+H]+		0.004	5.57	473	293.21207:1363 294.21542:583 295.21878:0	0.000431611	0.156991	0.045678
41658	4.865	470.107	[M+H]+	ion correlated with 23416	0.98	60.02	85	470.10675:34686 471.1101:15017 472.11346:6081	0.000432596	0.156964	0.0457059
21706	5.971	273.101	[M+H]+		0.006	7.87	79	273.10138:8445 274.10473:2413 275.10809:1575	0.000437256	-0.156839	0.0461214
41730	4.199	471.135	[M+H]+		0.998	40.63	394	471.13522:35855 472.13857:8213 473.14193:3334	0.000438015	0.156818	0.0461248
48191	9.054	553.682	[M+H]+		0.888	4.7	327	553.68195:1225 554.6853:333 555.68866:467	0.00044205	-0.156711	0.0464725
45167	4.873	513.146	[M+H]+		0.098	5.29	12	513.14624:1451 514.14959:10122 515.15295:4520	0.00044513	0.15663	0.0467188
5997	3.737	142.123	[M+H]+	ion correlated with 12869; similar chromatogram in higher mz_41440; similar chromatogram in higher mz_19008; similar chromatogram in higher mz_34226	0.551	8.36	124	142.12318:70400 143.12653:8442 144.12989:989	0.000455622	-0.156357	0.0477409
21502	4.904	271.206	[M+H]+		0.345	6.39	432	271.20642:10480 272.20977:3162 273.21313:535	0.000457116	0.156319	0.0478184
58090	8.561	790.058	[M+2H]2+		0.218	14.56	434	790.05847:3689 791.06182:2213 792.06518:2542	0.000458276	-0.156289	0.0478607
13737	3.737	210.111	[M+2H]2+		0.481	30.4	124	210.1113:187378 211.11465:24658 212.11801:2776	0.000460366	-0.156235	0.0479463
46348	9.168	529.461	[M+H]+	similar chromatogram in higher mz_51174; similar chromatogram in higher mz_58100	1	7.04	27	529.46063:2545 530.46398:1322 531.46734:461	0.000460607	0.156229	0.0479463
25168	2.085	302.197	[M+H]+		0.465	48.87	242	302.19669:758071 303.20004:177064 304.2034:22611	0.000466786	-0.156073	0.0484304
11115	3.459	186.149	[M+H]+		0.068	3.92	524	186.14943:7420 187.15278:1884 188.15614:919	0.000467381	-0.156058	0.0484304
39053	6.374	440.411	[M+H]+		0.409	25.61	100	440.41089:28704 441.41424:12866 442.4176:2508	0.00046755	-0.156054	0.0484304
58500	9.243	805.572	[M+2H]2+		0.242	14.75	469	805.57172:8310 806.57507:6495 807.57843:3605	0.000472341	-0.155934	0.0488468
25259	5.052	303.196	[M+H]+	similar chromatogram in higher mz_54470	0.126	10.29	12	303.19589:24401 304.19924:8617 305.2026:0	0.000473825	0.155897	0.0489205
55	0.709	57.0334	[M+H]+	similar chromatogram in higher mz_567; similar chromatogram in higher mz_30724	0.122	3.91	332	57.03338:5030 58.03673:475 59.04009:3504	0.000474873	-0.155871	0.0489223
25171	1.737	302.197	[M+H]+		0.459	54.28	242	302.19678:746715 303.20013:132655 304.20349:16804	0.000475386	-0.155858	0.0489223
17451	2.719	239.985	[M+H]+		0.12	4.27	533	239.9854:3288 240.98875:765 241.99211:0	0.000476591	-0.155829	0.0489668
14603	5.288	216.912	[M+H]+		0.008	3.17	67	216.91164:11927 217.91499:1519 218.91835:502	0.000481464	-0.155709	0.0493398
63062	8.691	1159.34	[M+2H]2+		0.862	13.85	553	1159.33716:5887 1160.34051:8699 1161.34387:3111	0.000481777	-0.155701	0.0493398
63001	9.044	1151.37	[M+2H]2+		0.747	8.82	446	1151.36804:3929 1152.37139:5248 1153.37475:1256	0.000482583	-0.155681	0.0493426
10800	1.738	184.061	[M+H]+		0.83	19.99	528	184.06068:53903 185.06403:6811 186.06739:1004	0.000483418	0.155661	0.0493483
57890	8.825	782.052	[M+H]+		0.042	5.45	104	782.05157:2479 783.05492:0 784.05828:577	0.00048857	-0.155536	0.0497941
35500	9.053	399.772	[M+2H]2+	similar chromatogram in higher mz_57345; similar chromatogram in higher mz_63063	1	643.39	469	399.77188:165192 400.77523:22351 401.77859:4167	0.000490064	-0.1555	0.0498662
17698	2.619	241.954	[M+H]+		0.096	3.16	161	241.95444:20100 242.95779:2649 243.96115:1301	0.000492825	0.155434	0.0500667
34931	8.547	393.254	[M+H]+		0.188	4.92	469	393.2536:3094 394.25695:3268 395.26031:785	0.000495832	-0.155362	0.0502916
60187	9.233	893.548	[M+H]+		0.056	5.74	31	893.54755:1612 894.5509:3313 895.55426:2015	0.000500446	-0.155253	0.0506786
18908	5.303	251.179	[M+H]+		0.052	5.59	146	251.17932:6066 252.18267:1905 253.18603:1378	0.000505727	0.155129	0.0511317
45380	4.986	516.208	[M+H]+		0.856	18.71	121	516.20789:13227 517.21124:4799 518.2146:2537	0.000510682	0.155014	0.0515504
20935	2.609	267.016	[M+H]+		0.002	4.37	482	267.01572:4568 268.01907:1624 269.02243:2278	0.000512418	-0.154974	0.0516435
11322	3.736	188.129	[M+H]+	ion correlated with 9191	0.641	23.65	124	188.12912:439587 189.13247:58701 190.13583:6261	0.000513559	-0.154947	0.0516763
57342	10.972	760.581	[M+H]+		0.018	2.2	408	760.58051:558 761.58386:185 762.58722:0	0.000514485	-0.154926	0.0516874
58130	8.779	791.573	[M+H]+		0.014	12.48	456	791.57318:3146 792.57653:0 793.57989:3882	0.000516949	-0.15487	0.0518528
45600	6.786	518.326	[M+2H]2+	similar chromatogram in higher mz_49931	0.904	149.74	174	518.32568:117933 519.32903:41235 520.33239:9680	0.000519213	0.154818	0.0519976
48770	5.416	564.207	[M+H]+		0.006	7.6	300	564.20697:1629 565.21032:1109 566.21368:0	0.000520109	0.154797	0.0520051
41604	7.481	469.233	[M+H]+		0.743	11.93	169	469.23334:5641 470.23669:2623 471.24005:4334	0.000524381	0.154701	0.0523497
35455	8.913	399.264	[M+H]+		0.01	6.56	121	399.26434:3999 400.26769:840 401.27105:756	0.00052866	-0.154604	0.0526939
46650	6.218	533.272	[M+H]+		0.014	10.66	73	533.27185:4403 534.2752:0 535.27856:1493	0.000534537	0.154473	0.053117
42296	5.307	478.117	[M+H]+		0.04	5.56	242	478.11652:1431 479.11987:3545 480.12323:2206	0.00053458	0.154472	0.053117
32458	5.633	368.281	[M+H]+		1	33.4	197	368.28082:52889 369.28417:18315 370.28753:3231	0.000538525	-0.154385	0.0532936
30184	4.875	348.255	[M+H]+		0.02	6.16	146	348.25485:2172 349.2582:684 350.26156:566	0.000538625	0.154383	0.0532936
7794	2.875	158.154	[M+H]+		0.002	5.03	524	158.15363:7551 159.15698:761 160.16034:0	0.000538879	-0.154377	0.0532936
15451	0.629	224.129	[M+H]+		0.222	5.52	142	224.12885:11876 225.1322:5430 226.13556:1196	0.000542596	0.154296	0.0535776
38204	8.442	430.751	[M+2H]2+		0.273	5.1	67	430.75092:3713 431.75427:1156 432.75763:490	0.000548598	-0.154165	0.0540859
41181	4.817	464.192	[M+H]+		0.651	19.6	49	464.19235:37255 465.1957:14284 466.19906:2536	0.000554129	0.154046	0.0545464
58765	9.072	816.583	[M+2H]2+		1	80.64	193	816.58258:28811 817.58593:19654 818.58929:6219	0.000556411	-0.153997	0.0546861
7788	0.826	158.118	[M+H]+		0.269	19.81	193	158.11787:154322 159.12122:18306 160.12458:2319	0.000558232	-0.153958	0.0547543
35658	9.056	401.767	[M+2H]2+		0.048	9.8	155	401.76724:4030 402.77059:1331 403.77395:5727	0.000558832	-0.153945	0.0547543
51349	7.13	608.524	[M+H]+		0.717	44.25	474	608.52429:30387 609.52764:22134 610.531:4836	0.000561484	-0.153889	0.0549097
56471	8.494	728.522	[M+H]+		0.934	12.03	495	728.52167:5961 729.52502:3024 730.52838:3852	0.000562978	-0.153857	0.0549097
38872	5.915	438.32	[M+H]+		0.335	3.67	197	438.31973:3053 439.32308:1571 440.32644:829	0.000563271	-0.153851	0.0549097
35391	8.902	398.762	[M+H]+		0.022	22.36	327	398.76239:15822 399.76574:2567 400.7691:588	0.000563883	-0.153838	0.0549097
62281	8.632	1063.74	[M+H]+		0.998	11.24	503	1063.73804:2207 1064.74139:747 1065.74475:181	0.000567892	-0.153754	0.0552153
24365	6.818	295.226	[M+H]+		0.006	8.98	373	295.22583:8998 296.22918:3019 297.23254:14903	0.000571662	-0.153675	0.0554967
58011	8.621	786.581	[M+H]+		0.002	16.24	419	786.58099:3173 787.58434:0 788.5877:0	0.000576469	-0.153575	0.0558778
21056	5.282	268.04	[M+H]+		0.058	4.21	196	268.03992:5061 269.04327:1822 270.04663:573	0.000578092	-0.153542	0.0559496
24672	5.42	298.229	[M+H]+		0.034	9.97	11	298.2291:3683 299.23245:17143 300.23581:3179	0.000579992	0.153503	0.0559533
59573	8.543	856.552	[M+H]+		0.072	5.82	266	856.55151:1642 857.55486:1184 858.55822:471	0.000580191	-0.153499	0.0559533
37664	5.72	424.951	[M+H]+	ion correlated with 36404	0.361	6.9	461	424.9509:2383 425.95425:1079 426.95761:1064	0.000580778	-0.153486	0.0559533
63156	8.671	1170.82	[M+H]+		0.022	3.87	462	1170.81702:829 1171.82037:0 1172.82373:0	0.000582756	-0.153446	0.0560586
41576	4.866	469.119	[M+H]+		0.13	7.25	326	469.11902:2877 470.12237:40072 471.12573:13688	0.000585494	0.15339	0.0562367
47962	4.451	551.161	[M+2H]2+		0.086	10.15	207	551.16107:3089 552.16442:2498 553.16778:0	0.000592924	0.153239	0.0568642
22006	6.818	276.128	[M+H]+		0.002	4.57	497	276.1282:4617 277.13155:3313 278.13491:633	0.000594286	0.153212	0.0569087
35420	0.632	399.082	[M+H]+		0.786	6.1	122	399.08154:4609 400.08489:2603 401.08825:930	0.000598471	0.153128	0.0571388
22165	5.588	277.142	[M+H]+		0.19	6.77	524	277.14246:9441 278.14581:2582 279.14917:1480	0.000598492	-0.153128	0.0571388
33612	8.171	380.242	[M+H]+		0.04	6.09	113	380.24228:2928 381.24563:1466 382.24899:5300	0.000604842	-0.153001	0.0576156
20525	1.63	263.902	[M+H]+		0.028	1.68	28	263.9025:1447 264.90585:377 265.90921:849	0.000605303	0.152992	0.0576156
44393	4.199	503.151	[M+H]+	ion correlated with 42892	0.976	9.1	394	503.15134:8006 504.15469:2899 505.15805:704	0.000606726	0.152964	0.0576644
21963	6.821	275.626	[M+H]+		0.966	232.62	8	275.62646:34740 276.62981:18061 277.63317:3523	0.000610576	0.152888	0.0579015
11315	0.7	188.129	[M+2H]2+		0.784	14.39	159	188.12852:127131 189.13187:20620 190.13523:3006	0.000611047	-0.152879	0.0579015
36280	9.084	409.288	[M+2H]2+		0.224	4.27	483	409.28784:2402 410.29119:679 411.29455:0	0.000613361	-0.152834	0.0579876
42816	4.2	484.104	[M+2H]2+		0.389	7.42	394	484.10413:2422 485.10748:7249 486.11084:42624	0.000614064	0.15282	0.0579876
45572	4.199	518.126	[M+H]+		0.998	36.73	394	518.1261:22673 519.12945:6769 520.13281:2536	0.0006147	0.152808	0.0579876
12634	0.862	200.128	[M+H]+		0.904	5.81	297	200.12805:14320 201.1314:8249 202.13476:69490	0.000618227	-0.152739	0.0581529
2764	3.144	111.021	[M+H]+		0.032	2.52	285	111.02116:6792 112.02451:396 113.02787:624	0.00061995	0.152706	0.0581529
16052	2.67	229.119	[M+H]+		0.006	3.94	194	229.11906:14920 230.12241:3196 231.12577:1283	0.000619983	-0.152705	0.0581529
37617	9.356	424.305	[M+H]+	ion correlated with 37618	0.164	6.86	234	424.30463:4402 425.30798:0 426.31134:0	0.000620121	-0.152703	0.0581529
49684	7.391	578.482	[M+H]+		0.212	11.05	348	578.48157:8805 579.48492:6805 580.48828:1223	0.000622798	-0.152651	0.0582879
19547	6.112	256.228	[M+H]+		0.006	8.74	472	256.22784:11172 257.23119:2818 258.23455:16560	0.000624148	-0.152625	0.0582879
51054	4.888	603.082	[M+H]+		0.018	2.03	174	603.0824:1382 604.08575:0 605.08911:0	0.000624319	0.152622	0.0582879
55700	8.495	706.539	[M+H]+		1	44.64	193	706.53918:21930 707.54253:10087 708.54589:2455	0.00062859	-0.15254	0.0586003
29371	9.046	341.179	[M+H]+		0.008	3.82	234	341.17926:2231 342.18261:586 343.18597:745	0.000631499	-0.152485	0.058785
19781	6.821	258.651	[M+2H]2+	similar chromatogram in higher mz_54113	1	293.63	174	258.65143:25382 259.65478:6742 260.65814:969	0.000640633	0.152312	0.0595479
43471	9.179	491.827	[M+2H]2+		1	14.1	431	491.82742:5501 492.83077:1092 493.83413:408	0.000641859	-0.152289	0.0595508
24850	5.436	299.237	[M+H]+		0.088	17.74	547	299.2374:13724 300.24075:4307 301.24411:5645	0.000642543	0.152276	0.0595508
31906	8.472	363.275	[M+2H]2+	similar chromatogram in higher mz_55585; similar chromatogram in higher mz_32740; similar chromatogram in higher mz_56384; similar chromatogram in higher mz_33535; similar chromatogram in higher mz_56287; similar chromatogram in higher mz_57112; similar chromatogram in higher mz_58497	0.974	5.7	113	363.27521:6878 364.27856:2420 365.28192:736	0.00064418	-0.152246	0.0595739
8075	3.31	160.17	[M+H]+		0.162	10.38	524	160.16989:6700 161.17324:836 162.1766:0	0.000644672	-0.152237	0.0595739
18500	2.728	248.034	[M+H]+	ion correlated with 18502	0.002	2.98	279	248.03397:2409 249.03732:2429 250.04068:0	0.000652094	-0.152099	0.060172
59947	8.667	878.51	[M+2H]2+		0.01	9.13	140	878.51013:1780 879.51348:1238 880.51684:1272	0.000657194	0.152005	0.0605545
57624	9.048	771.577	[M+2H]2+	ion correlated with 57824	1	73.96	495	771.5766:37910 772.57995:23223 773.58331:2573	0.000661771	-0.151922	0.0605904
42171	6.778	476.279	[M+H]+		0.273	9.28	174	476.27863:14357 477.28198:6286 478.28534:1695	0.000662042	0.151917	0.0605904
779	1.668	86.0601	[M+H]+		0.575	6.21	234	86.06012:12766 87.06347:1140 88.06683:25105	0.000662165	-0.151915	0.0605904
36910	2.945	416.229	[M+H]+		0.413	67.52	291	416.22858:237136 417.23193:63632 418.23529:10577	0.000662222	-0.151913	0.0605904
21840	8.802	274.905	[M+H]+		0.006	1.94	46	274.90549:1426 275.90884:0 276.9122:0	0.000662362	0.151911	0.0605904
26514	4.876	314.234	[M+H]+	similar chromatogram in higher mz_34778; similar chromatogram in higher mz_35219	0.984	47.24	220	314.23401:171912 315.23736:45593 316.24072:6088	0.000664418	-0.151874	0.0606909
59119	9.452	833.593	[M+H]+		0.002	10	81	833.59259:2497 834.59594:16055 835.5993:7548	0.000671598	-0.151744	0.0612584
19142	5.736	253.194	[M+H]+	similar chromatogram in higher mz_38639	0.026	4.23	526	253.19353:5796 254.19688:1386 255.20024:2812	0.000676325	0.151659	0.0616009
45684	6.785	519.328	[M+H]+		0.14	59.03	174	519.32825:31005 520.3316:9680 521.33496:2916	0.000682387	0.151552	0.0620639
57552	9.496	768.588	[M+H]+		0.142	5.97	234	768.58807:2424 769.59142:1378 770.59478:963	0.00068771	-0.151458	0.0624584
46804	4.975	535.096	[M+H]+		0.014	4.77	432	535.09595:1723 536.0993:374 537.10266:0	0.000691171	0.151397	0.062683
32987	2.785	374.144	[M+H]+		0.006	8.02	397	374.14435:3385 375.1477:1134 376.15106:343	0.000697551	-0.151286	0.0631712
59231	9.242	839.568	[M+2H]2+		0.084	11.82	553	839.5683:3733 840.57165:2206 841.57501:1291	0.000700796	-0.15123	0.0633746
45418	5.271	516.366	[M+H]+		0.002	7.92	462	516.36584:1607 517.36919:605 518.37255:0	0.000703889	-0.151177	0.0635636
58640	8.661	811.546	[M+H]+		0.012	20.65	457	811.54578:5082 812.54913:2459 813.55249:3570	0.000707868	-0.151109	0.063832
48080	5.256	552.686	[M+H]+		0.016	5.02	37	552.68604:2944 553.68939:640 554.69275:1845	0.000714305	-0.150999	0.0643173
34212	4.2	386.164	[M+H]+		0.948	8.84	394	386.16354:9982 387.16689:2821 388.17025:1267	0.000715903	0.150972	0.0643173
47538	5.713	545.359	[M+H]+		0.072	6.48	146	545.35883:1996 546.36218:0 547.36554:542	0.000716294	0.150965	0.0643173
58153	8.948	792.588	[M+H]+		0.858	31.83	113	792.58844:14191 793.59179:7634 794.59515:5141	0.000721139	-0.150884	0.0646608
36091	4.872	407.15	[M+H]+		0.034	4.4	350	407.14951:2780 408.15286:1326 409.15622:0	0.000725559	0.15081	0.0649652
58997	8.642	827.049	[M+H]+		0.042	9.25	422	827.04944:3506 828.05279:980 829.05615:17290	0.000726948	0.150787	0.0649978
6468	0.627	146.118	[M+H]+		1	175.03	491	146.11792:241228 147.12127:69687 148.12463:0	0.000730811	-0.150722	0.0652098
37980	6.486	428.374	[M+H]+	similar chromatogram in higher mz_58415	1	32.91	31	428.37436:47898 429.37771:19207 430.38107:5758	0.000731377	-0.150713	0.0652098
37924	4.6	427.755	[M+H]+		0.118	3.69	524	427.75528:1691 428.75863:0 429.76199:0	0.000737353	-0.150614	0.0656503
50896	7.89	599.446	[M+H]+		0.006	7.96	181	599.44604:2345 600.44939:1417 601.45275:695	0.000747572	-0.150447	0.0663872
15186	0.859	222.17	[M+H]+	ion correlated with 16733; ion correlated with 13249; ion correlated with 13544; ion correlated with 26586; ion correlated with 22550; ion correlated with 24448; ion correlated with 19012; ion correlated with 31430	0.002	5.08	220	222.17017:7836 223.17352:1651 224.17688:0	0.000747724	0.150444	0.0663872
17288	8.487	238.891	[M+H]+		0.108	3.43	308	238.89079:2720 239.89414:280 240.8975:987	0.000753006	0.150359	0.0667571
52753	4.199	634.015	[M+H]+		0.9	5.18	222	634.01489:1250 635.01824:645 636.0216:494	0.000753996	0.150343	0.0667571
25344	4.867	304.227	[M+H]+	similar chromatogram in higher mz_43069	0.02	3.7	350	304.22668:2474 305.23003:1361 306.23339:0	0.000758197	0.150275	0.0670354
34020	5.335	384.276	[M+H]+		0.002	7.07	552	384.276:3175 385.27935:1122 386.28271:642	0.000763069	-0.150197	0.0673722
40587	5.736	457.164	[M+H]+		0.477	8.54	487	457.16364:6759 458.16699:1499 459.17035:1899	0.000770616	0.150078	0.0679127
23518	4.424	288.218	[M+2H]2+		1	108.95	220	288.21841:298723 289.22176:69629 290.22512:8227	0.000771333	-0.150066	0.0679127
24003	0.718	292.103	[M+H]+		0.036	3.57	32	292.10306:5080 293.10641:1165 294.10977:209	0.000776217	-0.149989	0.068088
10445	0.624	181.071	[M+H]+		0.008	2.35	418	181.07118:10490 182.07453:1411 183.07789:3561	0.000776289	-0.149988	0.068088
42838	4.514	484.255	[M+H]+		0.006	5.09	471	484.25473:1718 485.25808:983 486.26144:597	0.000776821	0.14998	0.068088
27467	7.273	323.639	[M+H]+		0.459	8.97	146	323.63852:1148 324.64187:0 325.64523:244	0.00077762	0.149967	0.068088
56105	8.656	717.589	[M+H]+		0.182	3.56	113	717.58911:1635 718.59246:835 719.59582:210	0.000782804	-0.149886	0.0684473
57345	9.052	760.588	[M+H]+		1	2053.4	234	760.58807:821380 761.59142:437074 762.59478:107537	0.000784786	-0.149856	0.0685261
37318	9.256	420.764	[M+2H]2+		1	18.95	327	420.76364:13550 421.76699:3500 422.77035:2243	0.000789793	-0.149778	0.0688685
21831	6.821	274.626	[M+H]+		1	205.97	3	274.62631:27352 275.62966:35268 276.63302:16098	0.000794149	0.149711	0.0691032
25169	0.882	302.197	[M+H]+		0.433	104.17	242	302.19669:680021 303.20004:148129 304.2034:18913	0.000794665	-0.149703	0.0691032
58566	9.25	808.585	[M+2H]2+		1	109.56	553	808.58514:60042 809.58849:32799 810.59185:52289	0.000806145	-0.149528	0.0700054
46272	5.121	528.362	[M+H]+		0.124	4.54	524	528.36163:2003 529.36498:1759 530.36834:0	0.000808535	-0.149492	0.0701169
45228	5.887	514.132	[M+H]+		0.174	22.34	300	514.13159:5131 515.13494:3854 516.1383:1304	0.000815735	0.149383	0.0704991
50379	6.167	590.429	[M+H]+		0.008	3.45	37	590.42853:2754 591.43188:3131 592.43524:0	0.000816475	-0.149372	0.0704991
20024	3.67	260.186	[M+H]+	similar chromatogram in higher mz_27391; similar chromatogram in higher mz_30820; similar chromatogram in higher mz_32005	0.016	6.08	242	260.18619:3146 261.18954:1039 262.1929:386	0.000819369	-0.149329	0.0704991
16672	1.403	234.002	[M+H]+		0.002	1.5	222	234.00212:1447 235.00547:3779 236.00883:23975	0.000819384	-0.149329	0.0704991
19170	6.815	253.602	[M+H]+	similar chromatogram in higher mz_19781; similar chromatogram in higher mz_20886; similar chromatogram in higher mz_21794; similar chromatogram in higher mz_43733; similar chromatogram in higher mz_45193; similar chromatogram in higher mz_45409; similar chromatogram in higher mz_49665; similar chromatogram in higher mz_61528; similar chromatogram in higher mz_61731	0.475	5.86	167	253.60179:1180 254.60514:1425 255.6085:794	0.000819542	0.149326	0.0704991
49238	4.701	571.321	[M+H]+		0.257	7.92	524	571.32135:4584 572.3247:1906 573.32806:452	0.000819615	-0.149325	0.0704991
47705	5.856	547.342	[M+H]+		0.082	6.62	146	547.3421:3396 548.34545:1745 549.34881:746	0.000827961	0.149201	0.0710649
25607	4.907	306.243	[M+H]+		0.014	6.86	432	306.24255:2290 307.2459:938 308.24926:294	0.000828434	0.149194	0.0710649
26825	5.37	317.174	[M+H]+		0.008	4.59	346	317.17422:5047 318.17757:1713 319.18093:1199	0.000832946	0.149128	0.0711704
18963	3.853	252.013	[M+H]+		0.06	3.56	314	252.0135:3291 253.01685:1240 254.02021:532	0.000834146	-0.14911	0.0711704
20886	6.821	266.641	[M+2H]2+	similar chromatogram in higher mz_43320; similar chromatogram in higher mz_21831; similar chromatogram in higher mz_41476; similar chromatogram in higher mz_22173; similar chromatogram in higher mz_51885; similar chromatogram in higher mz_60741; similar chromatogram in higher mz_42796	1	771.07	174	266.64072:88059 267.64407:7606 268.64743:2874	0.0008347	0.149102	0.0711704
34816	9.511	392.779	[M+H]+		0.507	4.86	469	392.77914:4346 393.78249:541 394.78585:0	0.000834898	-0.149099	0.0711704
38178	5.287	430.296	[M+H]+		0.006	30.19	491	430.29614:16946 431.29949:0 432.30285:0	0.000835278	-0.149093	0.0711704
57824	9.049	779.562	[M+2H]2+	ion correlated with 57624	1	85.5	495	779.56195:37362 780.5653:23492 781.56866:4907	0.000837799	-0.149056	0.0712302
20026	3.334	260.187	[M+H]+		0.994	48.21	155	260.18677:207728 261.19012:42435 262.19348:5232	0.000838227	-0.14905	0.0712302
57727	8.55	775.051	[M+H]+		0.008	8.69	415	775.05084:1794 776.05419:791 777.05755:2385	0.000839386	-0.149033	0.0712332
37021	6.866	417.336	[M+H]+		0.503	12.83	232	417.33551:3876 418.33886:2022 419.34222:0	0.000841058	-0.149009	0.0712797
15515	5.316	225.045	[M+H]+	ion correlated with 19731	0.002	138.8	109	225.04451:158855 226.04786:22950 227.05122:42088	0.000851115	-0.148863	0.0718699
36527	0.632	412.051	[M+H]+	ion correlated with 23969	0.912	6.84	17	412.05066:6023 413.05401:3552 414.05737:253103	0.000851225	0.148861	0.0718699
58042	8.687	788.028	[M+2H]2+		0.036	6.62	20	788.02844:1453 789.03179:590 790.03515:14735	0.000851424	-0.148859	0.0718699
60368	7.192	904.729	[M+H]+		0.206	3.4	133	904.72943:1822 905.73278:1795 906.73614:672	0.000853665	-0.148826	0.0719438
57263	9.074	757.623	[M+H]+		1	18.23	410	757.6228:12532 758.62615:0 759.62951:2171	0.000854569	-0.148813	0.0719438
44318	3.723	502.093	[M+H]+		0.445	5.17	394	502.0932:1980 503.09655:2160 504.09991:554	0.000857032	0.148778	0.071979
20937	2.675	267.018	[M+H]+		0.998	7.24	236	267.01794:18349 268.02129:3785 269.02465:991	0.000857257	-0.148775	0.071979
57780	8.692	777.546	[M+2H]2+	ion correlated with 57577; similar chromatogram in higher mz_63045	1	75.83	553	777.54596:41085 778.54931:22674 779.55267:3809	0.000859668	-0.14874	0.0720859
26421	5.578	313.213	[M+H]+		0.006	10.66	44	313.21341:4491 314.21676:2528 315.22012:1580	0.000861237	0.148718	0.072122
26884	2.271	317.996	[M+H]+	ion correlated with 28875; ion correlated with 26986; ion correlated with 30501; ion correlated with 26885; ion correlated with 16693; ion correlated with 30502; ion correlated with 16694; ion correlated with 20834; ion correlated with 26987; ion correlated with 28876	0.046	125.31	537	317.99591:67884 318.99926:43649 320.00262:14351	0.000868366	-0.148617	0.072493
21691	3.736	273.067	[M+H]+	ion correlated with 15670; ion correlated with 21569	0.138	6.97	124	273.06744:25792 274.07079:8597 275.07415:1482	0.00087033	-0.148589	0.072493
23503	4.195	288.166	[M+H]+		0.008	4.33	394	288.16595:3536 289.1693:1345 290.17266:1338	0.000870371	0.148588	0.072493
52663	7.236	632.291	[M+H]+		0.114	7.75	69	632.29053:2093 633.29388:917 634.29724:1730	0.000871104	0.148578	0.072493
40115	7.48	451.376	[M+H]+		0.002	28.85	398	451.37637:14706 452.37972:7326 453.38308:2057	0.000871705	-0.14857	0.072493
33458	8.948	378.77	[M+H]+	similar chromatogram in higher mz_34124; similar chromatogram in higher mz_56574; similar chromatogram in higher mz_56132; similar chromatogram in higher mz_57164; similar chromatogram in higher mz_34262	0.711	6.14	446	378.76959:2273 379.77294:630 380.7763:0	0.000872734	-0.148555	0.072493
14625	2.707	216.912	[M+H]+		0.002	0.53	126	216.91223:6571 217.91558:1078 218.91894:589	0.000873671	0.148542	0.072493
11129	5.633	186.186	[M+H]+		0.134	4.81	232	186.18588:15072 187.18923:2852 188.19259:358	0.000884936	-0.148384	0.0733123
59635	9.22	859.555	[M+2H]2+		0.002	9.27	155	859.55524:1759 860.55859:1576 861.56195:1297	0.000885859	-0.148371	0.0733123
32457	5.774	368.276	[M+H]+		0.002	16.73	491	368.27609:5796 369.27944:2158 370.2828:2264	0.00088949	-0.148321	0.0735169
31621	0.632	360.57	[M+H]+		0.269	11.59	17	360.57016:2632 361.57351:6184 362.57687:2587	0.000895324	0.148241	0.0739027
22358	1.731	279.038	[M+H]+		0.006	2.52	188	279.03787:3034 280.04122:427 281.04458:0	0.000903035	-0.148135	0.0744422
58568	8.733	808.589	[M+H]+		1	324.38	193	808.58862:160009 809.59197:91237 810.59533:23143	0.000909636	-0.148045	0.0748092
26646	6.883	315.631	[M+H]+		0.922	18.58	188	315.63104:2321 316.63439:1578 317.63775:1719	0.000910936	0.148028	0.0748092
33025	7.898	374.339	[M+H]+	ion correlated with 30684	0.168	14.51	493	374.33948:6382 375.34283:2646 376.34619:8458	0.000911026	-0.148026	0.0748092
14974	7.36	220.168	[M+H]+		0.002	1.59	261	220.16759:1668 221.17094:5787 222.1743:2875	0.000916984	-0.147946	0.075201
26867	2.103	317.694	[M+2H]2+	ion correlated with 36593; ion correlated with 21959; ion correlated with 21970; ion correlated with 12787; ion correlated with 34706	0.004	25.34	373	317.6937:13515 318.69705:1258 319.70041:0	0.000918889	-0.14792	0.0752598
47765	9.054	548.364	[M+H]+		0.132	5.75	495	548.36432:2321 549.36767:589 550.37103:505	0.000920598	-0.147897	0.0753026
10801	0.878	184.061	[M+H]+		0.048	47.56	528	184.06075:39077 185.0641:7218 186.06746:3762	0.000929304	0.147781	0.0759167
59743	8.672	867.024	[M+H]+		0.082	11.05	33	867.02374:2262 868.02709:922 869.03045:698	0.000933906	0.14772	0.0761686
16096	1.748	229.922	[M+H]+		0.012	2.66	484	229.92212:2908 230.92547:409 231.92883:1429	0.000934791	-0.147708	0.0761686
39485	3.062	445.07	[M+H]+		0.002	4.59	397	445.06976:1576 446.07311:550 447.07647:26045	0.000936972	-0.14768	0.0761889
18744	1.74	249.998	[M+H]+		0.044	4.37	503	249.99751:3611 251.00086:1583 252.00422:0	0.000937443	-0.147673	0.0761889
18402	5.88	247.123	[M+H]+		0.413	3.27	497	247.12315:7773 248.1265:1829 249.12986:2271	0.000939092	-0.147652	0.0762252
23066	2.214	284.187	[M+H]+		0.126	12.72	122	284.18677:153398 285.19012:29988 286.19348:6802	0.000941252	-0.147623	0.0763028
36135	9.051	407.757	[M+2H]2+		0.906	64.51	174	407.75717:32454 408.76052:5281 409.76388:914	0.000944097	-0.147586	0.0764357
58814	9.166	819.067	[M+H]+		0.006	3.73	432	819.06683:1446 820.07018:1423 821.07354:2035	0.000947743	-0.147538	0.076633
58884	5.308	822.245	[M+H]+		0.677	4.83	146	822.24548:1618 823.24883:0 824.25219:0	0.000951075	0.147495	0.0768045
37727	9.917	425.307	[M+2H]2+		0.014	16.25	163	425.3074:13660 426.31075:2974 427.31411:1416	0.000952517	-0.147476	0.076823
40272	10.999	453.299	[M+H]+		0.034	3.43	97	453.29871:3113 454.30206:1221 455.30542:2659	0.000960094	0.147378	0.0773358
23929	2.738	291.935	[M+H]+		0.116	0.53	211	291.93527:3214 292.93862:1403 293.94198:1314	0.000963908	0.147329	0.0775445
29840	5.981	345.219	[M+H]+	similar chromatogram in higher mz_56712	0.754	85.06	195	345.21896:297395 346.22231:77905 347.22567:11289	0.000965196	0.147312	0.0775496
38921	4.199	439.11	[M+2H]2+	similar chromatogram in higher mz_49086	0.994	35.81	394	439.10999:19762 440.11334:5446 441.1167:1872	0.000972787	0.147215	0.0780606
41726	5.703	471.126	[M+H]+		0.012	4.08	16	471.12573:1758 472.12908:651 473.13244:626	0.000977345	0.147157	0.0783273
19896	5.922	259.284	[M+H]+	ion correlated with 17804; ion correlated with 19775	0.006	189.46	23	259.28406:238757 260.28741:26861 261.29077:2088	0.000979444	-0.147131	0.0783963
47798	9.054	548.698	[M+H]+		0.936	5.84	469	548.69757:1299 549.70092:267 550.70428:442	0.000980908	-0.147112	0.0784145
46197	4.866	527.17	[M+H]+	ion correlated with 21902; ion correlated with 10555; ion correlated with 19101; ion correlated with 28957; ion correlated with 29789; ion correlated with 30723; ion correlated with 30961; ion correlated with 31189; ion correlated with 31413; ion correlated with 32492; ion correlated with 32878; ion correlated with 33779; ion correlated with 34270; ion correlated with 34455; ion correlated with 3…	0.006	25.06	174	527.16962:22687 528.17297:11927 529.17633:2939	0.000982868	0.147087	0.0784723
57577	8.692	769.562	[M+2H]2+	ion correlated with 57780	1	62.41	327	769.56177:44497 770.56512:25804 771.56848:3931	0.000985421	-0.147055	0.0785106
52859	7.192	635.925	[M+H]+		0.365	2.28	174	635.92462:1538 636.92797:951 637.93133:0	0.000985826	0.14705	0.0785106
21217	1.637	269.089	[M+2H]2+	ion correlated with 5415	0.397	23.14	92	269.08902:274737 270.09237:47725 271.09573:6194	0.00099237	-0.146968	0.0789085
21505	4.635	271.208	[M+H]+		0.002	1.78	369	271.20761:1401 272.21096:1705 273.21432:601	0.000993731	0.146951	0.0789085
42234	4.199	477.152	[M+H]+	ion correlated with 40312	0.914	4.88	394	477.15222:4054 478.15557:1346 479.15893:943	0.000995569	0.146928	0.0789085
20157	6.911	261.222	[M+H]+	ion correlated with 24941; ion correlated with 46506; similar chromatogram in higher mz_47367	0.16	30.17	257	261.22217:40306 262.22552:11643 263.22888:2482	0.000995801	-0.146925	0.0789085
43464	9.257	491.737	[M+H]+	similar chromatogram in higher mz_58014	0.002	7.03	327	491.73727:1494 492.74062:666 493.74398:377	0.000997607	-0.146903	0.078953
35992	9.245	405.789	[M+H]+	ion correlated with 58301	0.002	3.98	503	405.78909:1878 406.79244:549 407.7958:0	0.000999711	-0.146877	0.0790208
23652	4.783	289.215	[M+H]+		0.004	9.98	4	289.21506:6091 290.21841:2164 291.22177:309	0.00100189	0.146849	0.0790313
42872	3.263	484.79	[M+H]+		0.034	4.64	411	484.79044:2368 485.79379:913 486.79715:449	0.00100412	-0.146822	0.0790313
24559	5.336	297.222	[M+H]+	similar chromatogram in higher mz_47227; similar chromatogram in higher mz_60729	0.028	8.42	288	297.2218:4920 298.22515:1760 299.22851:5070	0.00100528	0.146808	0.0790313
39082	4.199	441.111	[M+H]+		0.05	5.1	250	441.1105:1505 442.11385:820 443.11721:729	0.00100692	0.146787	0.0790313
44183	6.823	500.33	[M+H]+		0.04	8.51	159	500.3298:2139 501.33315:984 502.33651:0	0.00100742	0.146781	0.0790313
40014	6.751	450.357	[M+H]+		0.228	9.54	146	450.35712:5125 451.36047:2037 452.36383:700	0.00100824	0.146771	0.0790313
50515	5.713	593.229	[M+H]+		0.006	8.32	126	593.22949:2160 594.23284:1318 595.2362:760	0.00100857	0.146767	0.0790313
23285	5.978	286.145	[M+H]+	similar chromatogram in higher mz_25786; similar chromatogram in higher mz_29840; similar chromatogram in higher mz_35444; similar chromatogram in higher mz_40696; similar chromatogram in higher mz_46268; similar chromatogram in higher mz_50518; similar chromatogram in higher mz_34515; similar chromatogram in higher mz_33692; similar chromatogram in higher mz_47347; similar chromatogram in higher…	0.936	210.52	225	286.14468:1756686 287.14803:403464 288.15139:43337	0.00100996	0.14675	0.0790424
23322	5.972	286.309	[M+H]+		0.12	6.77	291	286.30914:896 287.31249:403 288.31585:0	0.00102027	-0.146624	0.0797507
20488	7.098	263.237	[M+H]+		0.212	20.33	243	263.23712:16429 264.24047:3375 265.24383:944	0.00102231	-0.146599	0.0798119
44262	8.531	501.22	[M+H]+		0.022	5.4	92	501.2204:3111 502.22375:1112 503.22711:868	0.00102527	0.146563	0.0799443
16353	5.892	231.139	[M+H]+	similar chromatogram in higher mz_37973	0.074	4.15	141	231.13881:9823 232.14216:2508 233.14552:2024	0.00102763	-0.146534	0.0800071
19775	5.919	258.28	[M+2H]2+	similar chromatogram in higher mz_41062	0.844	26.12	23	258.28021:1408633 259.28356:318643 260.28692:26861	0.0010286	-0.146522	0.0800071
45821	4.904	521.211	[M+H]+		0.353	5.14	432	521.21106:3207 522.21441:831 523.21777:462	0.00102993	0.146506	0.0800126
23657	4.423	289.221	[M+H]+		0.006	42.68	220	289.2211:46534 290.22445:8227 291.22781:1080	0.00103265	-0.146473	0.0800225
14716	2.332	217.988	[M+H]+		0.242	5.62	548	217.98776:10463 218.99111:4982 219.99447:1251	0.00103266	-0.146473	0.0800225
19760	2.284	258.171	[M+H]+		0.232	7.04	242	258.17099:47917 259.17434:11529 260.1777:1319	0.00103384	-0.146459	0.0800225
55312	7.736	694.995	[M+H]+		0.006	6.03	352	694.99548:1498 695.99883:1185 697.00219:361	0.00104086	-0.146375	0.080467
50055	4.454	585.16	[M+H]+		0.086	6.99	525	585.16028:1916 586.16363:0 587.16699:0	0.00104656	0.146307	0.0808098
33165	1.841	375.851	[M+H]+		0.008	3.57	301	375.8508:1611 376.85415:897 377.85751:487	0.00105147	0.146248	0.08109
55579	7.461	703.485	[M+H]+		0.437	8.83	360	703.48456:2885 704.48791:2334 705.49127:3142	0.00105437	-0.146214	0.0812145
23276	2.085	286.124	[M+H]+		0.002	3.12	440	286.12378:1852 287.12713:746 288.13049:444	0.00106044	-0.146142	0.0815831
25967	4.975	309.608	[M+H]+		0.03	11.96	4	309.6077:1604 310.61105:703 311.61441:0	0.00106647	0.146072	0.0819475
14635	2.322	217.001	[M+H]+		0.032	3.42	291	217.0015:5366 218.00485:3558 219.00821:1828	0.00106893	-0.146043	0.0820371
25418	3.833	305.009	[M+H]+		0.01	8.24	190	305.00934:6644 306.01269:4815 307.01605:1967	0.00107341	-0.145991	0.0822811
28999	8.685	337.168	[M+H]+		0.148	4.34	327	337.16757:5143 338.17092:988 339.17428:2157	0.00107507	-0.145971	0.0823094
60429	8.628	909.001	[M+H]+		0.038	3.58	27	909.00067:857 910.00402:610 911.00738:377	0.00107822	0.145935	0.0824321
20494	7.044	263.239	[M+H]+	ion correlated with 48525	0.623	51.23	257	263.23871:207917 264.24206:55865 265.24542:6194	0.00107963	-0.145918	0.0824321
41657	4.803	470.107	[M+H]+		0.006	47.42	4	470.10669:11110 471.11004:4271 472.1134:1785	0.00108058	0.145907	0.0824321
4761	0.682	131.118	[M+H]+		0.93	29.42	437	131.1181:43692 132.12145:0 133.12481:537	0.00108857	-0.145815	0.0828904
41180	4.919	464.192	[M+H]+		0.038	16.44	65	464.19159:12926 465.19494:5358 466.1983:1302	0.00109014	0.145797	0.0828904
58256	9.241	796.078	[M+H]+		0.423	8.28	327	796.07812:3079 797.08148:2097 798.08484:6450	0.00109051	-0.145793	0.0828904
4206	2.706	126.094	[M+H]+	ion correlated with 9333; ion correlated with 11832; ion correlated with 7312	0.004	3467.65	98	126.09444:5926760 127.09779:563050 128.10115:28112	0.00109696	-0.145719	0.0832809
58591	9.377	809.651	[M+H]+		0.114	9.82	350	809.65106:4140 810.65441:0 811.65777:0	0.00110173	-0.145665	0.0834035
40397	4.867	455.14	[M+H]+		0.222	12.21	234	455.14014:5605 456.14349:2708 457.14685:1522	0.00110232	0.145658	0.0834035
63160	9.041	1171.35	[M+2H]2+		0.519	6.93	296	1171.34717:1910 1172.35052:2324 1173.35388:1759	0.00110252	-0.145656	0.0834035
12869	3.737	202.145	[M+H]+	ion correlated with 13737	0.289	24.7	124	202.14482:127502 203.14817:18755 204.15153:3340	0.001107	-0.145605	0.0835719
6099	5.291	143.071	[M+H]+	ion correlated with 31881; ion correlated with 14694; ion correlated with 15552; ion correlated with 13002; ion correlated with 17108	0.076	6.86	276	143.07079:65905 144.07414:5793 145.0775:1935	0.00110787	-0.145596	0.0835719
36492	8.069	411.321	[M+H]+		0.008	7.66	418	411.3208:1747 412.32415:807 413.32751:1129	0.0011087	-0.145586	0.0835719
59732	8.636	866.522	[M+H]+		0.906	40.33	123	866.52179:7923 867.52514:4430 868.5285:1658	0.00111957	0.145464	0.0842912
57849	8.695	780.555	[M+2H]2+		1	457.59	553	780.55457:149020 781.55792:79555 782.56128:102531	0.00112781	-0.145372	0.0847344
23444	6.768	287.626	[M+H]+		0.062	17.61	403	287.62637:2730 288.62972:1935 289.63308:288	0.00112813	0.145368	0.0847344
12583	0.632	200.045	[M+2H]2+		0.066	19.86	122	200.0452:72688 201.04855:12192 202.05191:5853	0.00113113	0.145335	0.0848591
51812	6.818	616.232	[M+H]+		0.808	14.26	8	616.23206:4545 617.23541:2978 618.23877:2256	0.00113353	0.145309	0.0849384
28787	0.699	335.095	[M+H]+		0.727	3.91	509	335.09488:6217 336.09823:1058 337.10159:874	0.00113523	-0.14529	0.0849657
32552	6.163	369.239	[M+H]+		0.054	6.2	350	369.23859:10342 370.24194:0 371.2453:4839	0.00114454	-0.145187	0.0855613
31872	8.624	363.164	[M+H]+		0.002	4.24	459	363.16385:2188 364.1672:525 365.17056:3699	0.00114872	-0.145141	0.0857695
12627	5.31	200.095	[M+H]+		0.002	3.52	4	200.09529:12026 201.09864:37218 202.102:6004	0.00115003	-0.145127	0.0857695
35688	2.36	402.212	[M+H]+		0.275	10.18	291	402.21228:31697 403.21563:7554 404.21899:1448	0.00115139	-0.145112	0.0857695
51849	4.199	617.047	[M+H]+		0.633	4.62	27	617.04718:1409 618.05053:746 619.05389:311	0.00115453	0.145078	0.0859026
36600	9.256	412.779	[M+2H]2+		1	101.01	553	412.77924:78547 413.78259:10585 414.78595:2064	0.00115901	-0.145029	0.0860933
26573	4.079	315.081	[M+H]+		0.002	8.22	428	315.08051:3500 316.08386:1245 317.08722:1755	0.00116108	0.145007	0.0860933
35983	8.694	405.75	[M+2H]2+		0.224	5.66	155	405.75015:1925 406.7535:30144 407.75686:10020	0.00116183	-0.144999	0.0860933
32623	5.986	370.097	[M+H]+	ion correlated with 55497	0.036	6.14	225	370.09692:3360 371.10027:1475 372.10363:602	0.00116252	0.144991	0.0860933
43057	5.007	487.114	[M+H]+		0.002	8.49	432	487.11371:1903 488.11706:691 489.12042:488	0.00116582	0.144956	0.0862368
24370	7.112	295.228	[M+H]+	similar chromatogram in higher mz_34052; similar chromatogram in higher mz_58109	0.132	14.73	360	295.22754:23451 296.23089:9005 297.23425:7625	0.0011722	-0.144887	0.0865171
59122	9.966	833.65	[M+H]+	ion correlated with 59120	0.078	6.07	461	833.65009:2310 834.65344:0 835.6568:756	0.00117234	-0.144886	0.0865171
59879	9.246	874.066	[M+2H]2+		0.07	5.46	469	874.06635:1573 875.0697:841 876.07306:785	0.00117948	-0.144809	0.0868308
34746	9.05	391.782	[M+2H]2+	similar chromatogram in higher mz_57624	1	80.46	446	391.78183:43502 392.78518:14048 393.78854:1061	0.00118198	-0.144783	0.0868308
58188	8.792	794.06	[M+H]+		0.036	16.01	495	794.06006:5119 795.06341:3844 796.06677:2811	0.00118231	-0.144779	0.0868308
33543	8.466	379.286	[M+H]+		0.006	7.79	453	379.28632:6946 380.28967:2482 381.29303:34785	0.00118255	-0.144777	0.0868308
38305	9.174	431.766	[M+2H]2+		0.054	5.11	328	431.76553:1626 432.76888:22028 433.77224:6568	0.00118344	-0.144767	0.0868308
41376	5.313	466.225	[M+H]+		0.246	3.34	109	466.22458:1851 467.22793:856 468.23129:0	0.00118654	0.144734	0.0869325
47109	7.357	538.387	[M+H]+	similar chromatogram in higher mz_58720; similar chromatogram in higher mz_58274	0.098	28	485	538.38684:18594 539.39019:5770 540.39355:1574	0.00118757	0.144723	0.0869325
13711	3.742	209.976	[M+H]+		0.002	10	104	209.97614:3998 210.97949:835 211.98285:4711	0.00119499	0.144645	0.0873751
30663	6.875	352.246	[M+H]+	ion correlated with 9407	0.014	29.93	549	352.24649:22609 353.24984:11462 354.2532:2162	0.00120523	-0.144537	0.088022
36390	9.347	410.764	[M+H]+		0.004	2.87	192	410.76431:2553 411.76766:1635 412.77102:17855	0.00121099	-0.144477	0.0883033
61981	9.046	1034.43	[M+H]+		0.22	5.06	495	1034.42908:1883 1035.43243:339 1036.43579:0	0.00121187	-0.144468	0.0883033
7650	9.118	157.084	[M+H]+		0.377	3.11	120	157.0836:139622 158.08695:8893 159.09031:1572	0.00122288	0.144354	0.0890038
59120	9.912	833.649	[M+H]+		0.337	8.85	234	833.64935:4404 834.6527:2762 835.65606:1039	0.00123093	-0.144271	0.0894863
25786	5.981	308.127	[M+H]+		0.631	33.28	195	308.12671:96416 309.13006:21777 310.13342:3137	0.00123351	0.144245	0.0895711
56321	8.451	723.541	[M+H]+		0.002	9.26	167	723.54144:1671 724.54479:908 725.54815:16697	0.00124309	-0.144147	0.0901641
63227	9.052	1179.36	[M+2H]2+		0.124	5.93	296	1179.36243:1502 1180.36578:1765 1181.36914:880	0.00124957	-0.144081	0.0904615
21402	8.797	270.911	[M+H]+		0.259	3.15	37	270.91125:3498 271.9146:305 272.91796:1430	0.00125005	0.144077	0.0904615
44608	4.906	505.333	[M+H]+		0.413	6.87	432	505.33258:3838 506.33593:1522 507.33929:2465	0.00125488	0.144028	0.0906778
58141	4.199	792.24	[M+H]+		0.11	3.92	394	792.23969:1664 793.24304:1203 794.2464:651	0.0012568	0.144008	0.0906778
47738	9.055	548.028	[M+2H]2+	similar chromatogram in higher mz_48382	0.94	5.72	327	548.02802:2261 549.03137:603 550.03473:159	0.00125743	-0.144002	0.0906778
49241	7.894	571.4	[M+H]+		0.008	5.85	446	571.40039:1660 572.40374:1184 573.4071:653	0.00125876	-0.143989	0.0906778
59613	8.73	858.596	[M+H]+		0.016	5.95	296	858.59607:2061 859.59942:1417 860.60278:440	0.00126211	-0.143955	0.090816
41359	6.384	466.112	[M+H]+		0.024	8.22	5	466.11166:2468 467.11501:2733 468.11837:878	0.00127255	0.143851	0.0914637
1157	1.446	90.055	[M+H]+		0.946	8.54	163	90.055:12491 91.05835:0 92.06171:964	0.00127869	-0.14379	0.091801
57791	9.058	778.078	[M+2H]2+		0.609	6.62	469	778.07843:2598 779.08178:2026 780.08514:33356	0.00128207	-0.143756	0.0919392
57344	9.63	760.584	[M+H]+		0.004	7.7	174	760.58356:3773 761.58691:1870 762.59027:621	0.00128355	-0.143742	0.0919413
7783	2.751	158.118	[M+H]+		0.006	4.73	549	158.11758:22937 159.12093:1970 160.12429:622	0.0012856	0.143722	0.0919842
58695	9.049	813.556	[M+2H]2+		0.936	29.11	327	813.55573:9868 814.55908:6762 815.56244:2817	0.0012918	-0.143661	0.092168
59386	9.052	848.046	[M+H]+		0.425	15.99	447	848.04565:3671 849.049:1729 850.05236:1063	0.00129245	-0.143654	0.092168
5811	5.328	140.953	[M+H]+		0.01	1.73	327	140.95299:49782 141.95634:18753 142.9597:26841	0.00129253	-0.143654	0.092168
26512	5.589	314.233	[M+H]+	similar chromatogram in higher mz_39989	0.503	6.42	524	314.23257:5574 315.23592:2924 316.23928:0	0.00129404	-0.143639	0.0921723
53410	7.436	646.969	[M+H]+		0.425	6.18	197	646.96899:2524 647.97234:0 648.9757:4642	0.00129662	0.143613	0.0922524
27967	2.435	328.211	[M+H]+		0.012	5.17	193	328.211:4268 329.21435:1348 330.21771:330	0.00130477	0.143534	0.0927277
36594	8.683	412.747	[M+H]+		0.094	12.02	78	412.74692:4690 413.75027:526 414.75363:1067	0.00131423	-0.143442	0.0932059
15455	5.232	224.129	[M+H]+		0.547	9.87	34	224.12912:32356 225.13247:7693 226.13583:1496	0.00131444	0.14344	0.0932059
63300	8.855	1189.36	[M+2H]2+		0.1	6.84	446	1189.35547:1547 1190.35882:1467 1191.36218:932	0.00131925	-0.143394	0.0934429
12793	6.798	201.234	[M+H]+		0.291	2.26	28	201.2343:377 202.23765:0 203.24101:0	0.00132457	-0.143343	0.0936362
48830	5.819	565.235	[M+H]+		0.008	11.77	174	565.23529:6358 566.23864:2085 567.242:1184	0.00132494	0.143339	0.0936362
15881	2.648	227.974	[M+H]+		0.008	2.59	219	227.97438:23010 228.97773:2799 229.98109:1035	0.00133066	0.143285	0.0939359
44003	4.163	498.235	[M+H]+		0.004	5.72	144	498.23529:1983 499.23864:968 500.242:439	0.00133536	0.14324	0.0941061
58105	9.034	790.571	[M+2H]2+		0.184	44.91	339	790.57062:14388 791.57397:10298 792.57733:6809	0.00133902	-0.143205	0.0941061
34670	4.199	391.118	[M+H]+		0.517	4.28	394	391.11813:5672 392.12148:1809 393.12484:783	0.00133911	0.143204	0.0941061
48261	8.682	554.682	[M+H]+		0.986	6.3	362	554.68176:1284 555.68511:294 556.68847:0	0.00134056	-0.14319	0.0941061
25908	5.229	309.183	[M+H]+	ion correlated with 41660; ion correlated with 41912; ion correlated with 41719; ion correlated with 40398; ion correlated with 44463; similar chromatogram in higher mz_27385; similar chromatogram in higher mz_28351; similar chromatogram in higher mz_28692; similar chromatogram in higher mz_30939; similar chromatogram in higher mz_52181; similar chromatogram in higher mz_53049; similar chromatogr…	0.006	33.37	4	309.18265:26633 310.186:7357 311.18936:1005	0.00134067	0.143189	0.0941061
14467	5.941	215.939	[M+H]+		0.012	2.07	281	215.9386:1957 216.94195:0 217.94531:0	0.00134244	0.143173	0.0941061
21597	5.589	272.185	[M+H]+		0.269	10.02	524	272.18512:14836 273.18847:5347 274.19183:1161	0.00134346	-0.143163	0.0941061
59934	8.642	877.52	[M+2H]2+		0.299	6.08	82	877.51953:1565 878.52288:2202 879.52624:2265	0.00134559	0.143143	0.0941512
30629	5.499	352.064	[M+H]+		0.002	8.23	109	352.06418:3309 353.06753:1154 354.07089:466	0.00135453	0.143059	0.0946698
25618	7.169	306.301	[M+H]+		0.002	27.99	7	306.30099:20922 307.30434:8999 308.3077:704	0.00135599	0.143045	0.0946698
29403	4.632	341.245	[M+H]+		0.194	6.17	462	341.2446:12954 342.24795:4503 343.25131:1036	0.0013582	-0.143024	0.0947199
59534	8.645	854.565	[M+H]+		0.463	9.45	113	854.56458:3650 855.56793:2160 856.57129:0	0.00136095	0.142998	0.0948071
43178	4.484	488.223	[M+H]+		0.002	7.89	168	488.22281:3391 489.22616:1308 490.22952:550	0.00136464	-0.142964	0.0948646
36210	9.075	408.792	[M+H]+		0.006	2.76	310	408.79156:1388 409.79491:647 410.79827:0	0.00136544	-0.142957	0.0948646
19876	6.148	259.17	[M+H]+		0.002	1.46	224	259.16965:1739 260.173:768 261.17636:2269	0.0013667	-0.142945	0.0948646
27858	5.314	327.194	[M+H]+		0.12	11.75	544	327.19403:12679 328.19738:3997 329.20074:1000	0.00136776	0.142935	0.0948646
41095	4.46	463.195	[M+H]+		0.006	5.07	525	463.19528:2142 464.19863:0 465.20199:10287	0.00136972	0.142917	0.0948969
27320	7.485	322.311	[M+H]+		0.06	12.66	369	322.31064:4386 323.31399:1878 324.31735:329	0.00138157	-0.142807	0.0956135
29593	2.689	343.2	[M+2H]2+		0.379	8.46	100	343.19958:49742 344.20293:6786 345.20629:486	0.00139306	-0.142701	0.0963037
47704	5.901	547.342	[M+H]+		0.126	6.05	460	547.34161:3293 548.34496:2003 549.34832:741	0.00140157	0.142624	0.0967235
17906	1.86	243.183	[M+H]+		0.002	1.26	382	243.18344:10028 244.18679:1070 245.19015:221	0.00140219	-0.142618	0.0967235
21569	3.737	272.081	[M+H]+	ion correlated with 15670; ion correlated with 21691	0.184	16.96	124	272.0809:26800 273.08425:0 274.08761:8597	0.00140384	-0.142603	0.0967319
19754	3.384	258.17	[M+H]+	similar chromatogram in higher mz_23073	0.23	4.09	122	258.17032:13128 259.17367:4141 260.17703:993	0.00140728	-0.142572	0.0968642
45193	6.818	513.299	[M+2H]2+		0.868	27.99	174	513.29926:26607 514.30261:8400 515.30597:2602	0.00140999	0.142547	0.0969455
50296	4.026	589.225	[M+H]+		0.517	7.34	383	589.22498:3487 590.22833:1908 591.23169:839	0.00141367	0.142514	0.0970931
63102	8.691	1164.32	[M+2H]2+		0.267	6.48	327	1164.31714:2436 1165.32049:2943 1166.32385:982	0.00141746	-0.14248	0.0972476
3195	8.794	116.986	[M+H]+		0.018	3.12	168	116.9862:247635 117.98955:6368 118.99291:33817	0.00141948	0.142462	0.097281
57061	5.315	750.318	[M+2H]2+		0.03	4.71	544	750.31836:1554 751.32171:1768 752.32507:958	0.00142413	0.14242	0.0974273
59121	9.864	833.65	[M+H]+		0.014	11.52	469	833.64966:4926 834.65301:2906 835.65637:908	0.00142548	-0.142408	0.0974273
4296	2.745	127.038	[M+H]+	similar chromatogram in higher mz_5194	0.212	4.98	198	127.03791:24493 128.04126:2466 129.04462:32345	0.00142622	0.142401	0.0974273
48604	4.853	561.107	[M+H]+		0.004	5.03	174	561.10651:2526 562.10986:1560 563.11322:1217	0.00143625	0.142312	0.0980069
45730	7.472	519.415	[M+2H]2+		0.012	23.23	78	519.41534:6657 520.41869:2219 521.42205:701	0.00144145	-0.142265	0.0982245
13977	0.735	212.104	[M+H]+		0.006	10.16	225	212.10382:7662 213.10717:1961 214.11053:789	0.00144254	-0.142256	0.0982245
21394	6.779	270.65	[M+H]+		0.006	68.48	461	270.65042:3209 271.65377:1461 272.65713:177	0.00144686	0.142218	0.0984131
63045	8.69	1156.33	[M+2H]2+		0.916	11.95	327	1156.32861:7118 1157.33196:8406 1158.33532:1984	0.0014548	-0.142148	0.0988466
46262	6.214	528.315	[M+H]+		0.066	13.31	525	528.31537:4905 529.31872:2331 530.32208:894	0.00145701	0.142128	0.098891
21021	2.065	267.635	[M+H]+	ion correlated with 18146	0.002	2.37	454	267.63461:1546 268.63796:137 269.64132:0	0.00146169	-0.142087	0.0991026
43359	5.275	490.206	[M+H]+		0.273	7.79	181	490.20578:5415 491.20913:1849 492.21249:778	0.00146604	0.142049	0.0992911
30074	7.537	347.226	[M+H]+		0.489	11.2	327	347.22623:9448 348.22958:3375 349.23294:1329	0.00147089	-0.142007	0.0995135
55585	8.473	703.577	[M+H]+		1	328.86	113	703.57727:202292 704.58062:92231 705.58398:19964	0.00147325	-0.141986	0.0995666
59813	8.86	871.032	[M+2H]2+		0.066	4.62	342	871.03192:1312 872.03527:2470 873.03863:1210	0.0014758	-0.141964	0.099633
34241	5.567	386.29	[M+H]+	similar chromatogram in higher mz_47429; similar chromatogram in higher mz_47570; similar chromatogram in higher mz_36704	0.687	10.81	200	386.29041:12400 387.29376:3793 388.29712:1087	0.00147903	-0.141936	0.099745
43843	4.616	496.255	[M+H]+		0.032	8.9	236	496.25452:3497 497.25787:3178 498.26123:1929	0.00148081	0.141921	0.0997589
26511	4.969	314.233	[M+H]+		0.675	14.3	16	314.23251:20376 315.23586:6261 316.23922:3355	0.00148249	-0.141906	0.0997659
35689	2.498	402.213	[M+H]+	similar chromatogram in higher mz_35749	0.339	13.98	291	402.21301:53375 403.21636:16772 404.21972:3437	0.00148754	-0.141863	0.0999142
5854	0.69	141.066	[M+H]+		0.008	7.14	326	141.06609:41023 142.06944:5896 143.0728:40103	0.00148785	-0.14186	0.0999142
58403	9.049	801.561	[M+2H]2+		0.076	9.47	469	801.56104:3089 802.56439:1664 803.56775:3737	0.00149727	-0.141779	0.100441
3210	1.01	117.02	[M+H]+		0.403	66.88	334	117.02026:8002 118.02361:1274 119.02697:1417	0.00149935	-0.141761	0.100474
9185	6.883	170.118	[M+H]+	ion correlated with 34532; ion correlated with 9189; ion correlated with 34528	0.054	9.89	549	170.11751:6113 171.12086:0 172.12422:93498	0.00150299	-0.14173	0.100612
37770	9.988	425.815	[M+H]+		0.008	8.56	74	425.81473:2899 426.81808:0 427.82144:325	0.00150581	-0.141706	0.100694
47675	5.311	547.166	[M+H]+		0.343	2.83	235	547.16571:1057 548.16906:494 549.17242:357	0.00150755	0.141691	0.100704
60489	8.642	913.51	[M+H]+		0.246	6.94	3	913.50977:2156 914.51312:1569 915.51648:1021	0.00151337	0.141642	0.100954
59210	8.67	838.542	[M+H]+		0.12	8.86	390	838.54156:1941 839.54491:1039 840.54827:1274	0.00151448	0.141632	0.100954
54129	5.216	664.454	[M+H]+		0.084	6.02	216	664.45422:4390 665.45757:2007 666.46093:490	0.00151957	-0.141589	0.101104
11964	0.636	194.118	[M+H]+		0.483	7.7	142	194.1181:19363 195.12145:3488 196.12481:458	0.0015202	0.141584	0.101104
19737	3.745	258.1	[M+2H]2+		0.192	6.77	124	258.10013:12671 259.10348:2244 260.10684:699	0.00152152	-0.141573	0.101104
2201	3.922	104.071	[M+H]+		0.004	1.93	554	104.07085:6468 105.0742:393 106.07756:1571	0.00152541	-0.14154	0.101257
41179	4.613	464.191	[M+H]+		0.016	9.91	453	464.19092:3272 465.19427:1590 466.19763:875	0.00153262	0.141479	0.101629
14328	8.795	214.919	[M+H]+		0.03	2.64	549	214.91876:4117 215.92211:180 216.92547:609	0.00153575	0.141453	0.101661
32862	8.493	372.749	[M+2H]2+	similar chromatogram in higher mz_55700	0.87	14.08	495	372.74902:9230 373.75237:971 374.75573:542	0.00153849	-0.14143	0.101661
40173	6.814	452.278	[M+H]+	similar chromatogram in higher mz_45409; similar chromatogram in higher mz_45193; similar chromatogram in higher mz_57560	0.567	61.64	174	452.27844:71964 453.28179:26141 454.28515:5004	0.00153862	0.141429	0.101661
38030	5.235	429.132	[M+H]+		0.004	9.07	4	429.13177:3901 430.13512:992 431.13848:882	0.00153978	0.141419	0.101661
18535	2.74	248.15	[M+H]+		0.004	4.49	548	248.14992:7205 249.15327:1687 250.15663:366	0.00154153	-0.141405	0.101661
58498	8.736	805.557	[M+2H]2+		0.004	51.17	327	805.55682:11991 806.56017:23711 807.56353:10983	0.00154327	-0.14139	0.101661
39660	4.199	446.592	[M+2H]2+		0.896	12.96	394	446.59238:3668 447.59573:1423 448.59909:1056	0.00154432	0.141382	0.101661
45468	5.877	517.216	[M+H]+		0.008	10.63	521	517.21576:2743 518.21911:1293 519.22247:0	0.00155737	0.141273	0.102413
38873	4.672	438.321	[M+H]+		0.202	7.07	122	438.32144:4113 439.32479:2171 440.32815:397	0.0015605	-0.141248	0.102471
42634	2.703	481.999	[M+H]+	ion correlated with 23973; ion correlated with 34269	0.002	2.47	538	481.9986:1608 483.00195:854 484.00531:589	0.00156148	-0.141239	0.102471
26293	4.355	312.217	[M+H]+		0.018	11.5	431	312.21701:6108 313.22036:1945 314.22372:732	0.00156755	0.14119	0.102674
41626	7.337	469.387	[M+H]+		0.002	19.79	302	469.38657:5946 470.38992:2696 471.39328:1434	0.00156834	-0.141183	0.102674
43069	4.865	487.167	[M+H]+		0.86	17.23	234	487.16693:13540 488.17028:5005 489.17364:2374	0.00156947	0.141174	0.102674
43764	4.199	495.104	[M+H]+		0.617	4.1	394	495.10376:1787 496.10711:1484 497.11047:1127	0.00157106	0.141161	0.102674
42003	6.813	474.261	[M+H]+		0.343	15.07	174	474.26117:9493 475.26452:4025 476.26788:0	0.00158004	0.141087	0.103155
48771	5.874	564.207	[M+H]+		0.018	8.99	310	564.20697:1946 565.21032:901 566.21368:871	0.00158704	0.14103	0.103505
36573	7.055	412.296	[M+2H]2+	similar chromatogram in higher mz_38127	0.172	7.11	214	412.29587:6380 413.29922:3552 414.30258:3949	0.00158979	-0.141008	0.103518
29728	5.649	344.281	[M+H]+	similar chromatogram in higher mz_60894; similar chromatogram in higher mz_61002	0.996	22.9	465	344.2811:119181 345.28445:33385 346.28781:4771	0.0015927	-0.140985	0.103518
21599	4.791	272.186	[M+H]+	similar chromatogram in higher mz_25362	0.016	7.38	122	272.18573:6924 273.18908:3041 274.19244:1005	0.00159334	-0.140979	0.103518
48709	5.57	563.22	[M+H]+		0.016	5.69	146	563.22028:1830 564.22363:1521 565.22699:805	0.00159376	0.140976	0.103518
39045	6.006	440.328	[M+H]+		0.004	7.03	232	440.32797:1729 441.33132:1746 442.33468:1031	0.00159683	-0.140951	0.103528
16190	5.542	230.249	[M+H]+	similar chromatogram in higher mz_39799; similar chromatogram in higher mz_38180; similar chromatogram in higher mz_54187; similar chromatogram in higher mz_43077; similar chromatogram in higher mz_44582; similar chromatogram in higher mz_46857; similar chromatogram in higher mz_37840	1	144.87	23	230.24934:5275636 231.25269:1178946 232.25605:89398	0.00159718	-0.140948	0.103528
38666	7.68	435.345	[M+H]+		0.004	12.89	31	435.34531:3105 436.34866:1914 437.35202:0	0.00159939	-0.14093	0.103565
56087	5.298	717.158	[M+H]+		0.016	1.62	110	717.15765:358 718.161:411 719.16436:559	0.00160203	0.140909	0.10363
31654	2.489	361.103	[M+H]+		0.004	3.97	236	361.10257:1814 362.10592:473 363.10928:409	0.00160628	-0.140875	0.103799
23161	2.618	285.127	[M+2H]2+	ion correlated with 12373; ion correlated with 12506; ion correlated with 12587; ion correlated with 21926; ion correlated with 30075; ion correlated with 31886; ion correlated with 37691; ion correlated with 39008; ion correlated with 11494; ion correlated with 14172; ion correlated with 39213; ion correlated with 33365	0.002	4.16	98	285.12677:8310 286.13012:2417 287.13348:0	0.00161237	-0.140826	0.104086
13572	1.736	208.976	[M+H]+		0.583	16.27	334	208.97639:11979 209.97974:0 210.9831:3460	0.00162502	-0.140725	0.104797
32527	6.142	369.175	[M+H]+		0.02	7.27	170	369.1749:4473 370.17825:1270 371.18161:1034	0.00163127	0.140676	0.105092
12874	0.853	202.181	[M+H]+		0.601	389.98	242	202.18074:5048414 203.18409:818262 204.18745:69343	0.00163307	-0.140662	0.105102
39489	0.633	445.087	[M+H]+		0.988	15.93	122	445.0871:9642 446.09045:3852 447.09381:1604	0.00163924	0.140613	0.105392
7665	8.792	157.084	[M+H]+		0.974	4.46	160	157.08388:141636 158.08723:9248 159.09059:1450	0.00164418	0.140574	0.105602
63063	9.047	1159.35	[M+2H]2+	ion correlated with 63005	0.88	12.66	234	1159.35474:5137 1160.35809:6217 1161.36145:1953	0.00164832	-0.140541	0.105761
7298	1.448	154.047	[M+H]+		0.301	5.36	350	154.04735:7483 155.0507:0 156.05406:431	0.00165759	-0.140469	0.106248
17166	6.812	237.628	[M+H]+		0.701	8.37	167	237.62773:1650 238.63108:861 239.63444:0	0.00166185	0.140436	0.106391
58663	8.782	812.557	[M+H]+		0.2	14.91	375	812.55707:5168 813.56042:3606 814.56378:3290	0.00166318	-0.140425	0.106391
35544	8.705	400.269	[M+H]+		0.002	8.57	14	400.26938:2779 401.27273:1239 402.27609:0	0.00166651	-0.1404	0.106497
11222	0.767	187.131	[M+H]+		0.138	2.66	238	187.13058:2870 188.13393:676 189.13729:17149	0.00167113	0.140364	0.106579
46453	5.847	531.194	[M+H]+		0.096	6.67	12	531.19379:3338 532.19714:1374 533.2005:1218	0.00167115	0.140364	0.106579
45825	5.955	521.22	[M+H]+		0.014	7.25	146	521.21979:2386 522.22314:1239 523.2265:0	0.00168213	0.140279	0.107171
47943	6.836	550.797	[M+H]+		0.008	6.25	491	550.7973:1602 551.80065:0 552.80401:1542	0.00168446	0.140261	0.107212
63078	9.045	1161.36	[M+H]+		0.018	6.63	446	1161.36353:2075 1162.36688:10005 1163.37024:12831	0.00168618	-0.140248	0.107213
58053	8.465	788.527	[M+H]+		0.006	11.28	146	788.52667:2655 789.53002:1498 790.53338:2899	0.00168808	-0.140233	0.107227
46372	0.626	530.081	[M+H]+		0.383	2.05	415	530.08069:1041 531.08404:575 532.0874:586	0.00169045	0.140215	0.10727
20981	6.75	267.145	[M+H]+		0.002	4.53	479	267.1449:3906 268.14825:677 269.15161:969	0.00170069	0.140137	0.107761
20754	0.6	265.213	[M+H]+		0.347	8.16	332	265.21295:6293 266.2163:1849 267.21966:299	0.00170159	-0.14013	0.107761
35513	0.862	400.028	[M+H]+		0.543	3.6	92	400.02786:1819 401.03121:0 402.03457:0	0.00171881	-0.139999	0.108743
55396	7.466	697.491	[M+H]+		0.772	11.36	78	697.49103:4758 698.49438:3109 699.49774:3209	0.00172449	-0.139956	0.108993
26296	4.221	312.218	[M+H]+		0.16	15.44	295	312.21762:53411 313.22097:16003 314.22433:2130	0.00172897	0.139923	0.109155
42651	4.867	482.148	[M+H]+		0.224	9.06	146	482.14835:3729 483.1517:1685 484.15506:0	0.00173246	0.139897	0.109155
31890	4.573	363.216	[M+H]+		0.038	7.37	165	363.21613:5501 364.21948:2069 365.22284:1342	0.00173256	0.139896	0.109155
59662	8.689	861.507	[M+H]+		0.044	7.92	14	861.50739:1648 862.51074:2590 863.5141:1436	0.00173393	-0.139885	0.109155
58680	9.149	813.063	[M+H]+		0.629	9.96	234	813.06287:2953 814.06622:2173 815.06958:820	0.00174019	-0.139839	0.10944
20120	5.76	261.131	[M+H]+		0.046	0.97	333	261.13101:10898 262.13436:0 263.13772:0	0.00174829	-0.139778	0.109841
16457	1.579	232.155	[M+H]+		0.992	23.64	332	232.15508:135368 233.15843:17789 234.16179:2248	0.00175369	-0.139738	0.110071
53579	4.884	650.059	[M+H]+	ion correlated with 52056; ion correlated with 52130; ion correlated with 52832; ion correlated with 52929; ion correlated with 52812; ion correlated with 52896; ion correlated with 53638; ion correlated with 52834; ion correlated with 53576; ion correlated with 53562; ion correlated with 53648; ion correlated with 54229; ion correlated with 54250; ion correlated with 54238; ion correlated with 5…	0.03	7.67	40	650.05914:2676 651.06249:0 652.06585:0	0.00175567	0.139724	0.110086
62800	5.523	1124.87	[M+H]+		0.032	1.5	144	1124.8678:311 1125.87115:0 1126.87451:323	0.00176238	-0.139674	0.110398
18119	5.097	245.165	[M+H]+		0.002	13.79	112	245.16539:23564 246.16874:6014 247.1721:960	0.0017692	0.139624	0.110635
19900	0.63	259.574	[M+H]+		0.625	25.21	122	259.57355:6514 260.5769:1554 261.58026:652	0.00176966	0.139621	0.110635
35018	8.965	394.752	[M+2H]2+		0.918	5.17	296	394.75238:8197 395.75573:0 396.75909:446	0.00177626	-0.139572	0.110938
35893	9.253	404.789	[M+2H]2+		1	17.81	553	404.78934:16898 405.79269:5662 406.79605:0	0.0017807	-0.13954	0.111087
24140	2.425	293.192	[M+2H]2+		0.385	11.63	242	293.19229:216768 294.19564:22558 295.199:570	0.00178215	-0.139529	0.111087
25172	1.825	302.197	[M+H]+		0.327	32.23	100	302.19696:201242 303.20031:48188 304.20367:6016	0.00178574	-0.139503	0.111161
57708	9.036	774.573	[M+2H]2+		0.172	4.15	485	774.57343:1708 775.57678:1731 776.58014:755	0.00178692	-0.139494	0.111161
30708	4.048	353.044	[M+H]+		0.002	10.3	174	353.04431:4072 354.04766:1261 355.05102:564	0.00178858	-0.139482	0.111161
13488	1.735	207.999	[M+H]+		0.174	5.15	334	207.99921:6383 209.00256:0 210.00592:3000	0.00180643	-0.139353	0.11216
56860	4.198	742.245	[M+H]+		0.108	5.15	394	742.24506:2626 743.24841:1653 744.25177:658	0.00181193	0.139313	0.112301
44487	9.107	503.827	[M+H]+		0.391	4.33	450	503.82745:1806 504.8308:938 505.83416:338	0.00181225	0.139311	0.112301
58667	9.869	812.611	[M+H]+		0.002	10.05	8	812.61139:1751 813.61474:813 814.6181:387	0.00181816	0.139269	0.112557
42779	8.846	483.381	[M+H]+		0.216	5.89	314	483.38095:2042 484.3843:1343 485.38766:675	0.00182203	-0.139241	0.112682
58870	9.052	821.546	[M+2H]2+		0.146	13.9	327	821.54608:4777 822.54943:3220 823.55279:2085	0.00182373	-0.139229	0.112682
14557	4.301	216.16	[M+H]+	ion correlated with 12871; ion correlated with 10825	0.066	7.14	462	216.16037:31711 217.16372:6088 218.16708:863	0.00183017	-0.139183	0.112868
59884	8.632	874.524	[M+2H]2+		0.064	11.88	96	874.52411:2195 875.52746:1240 876.53082:1053	0.0018303	0.139182	0.112868
25195	2.719	302.948	[M+H]+		0.154	2.98	31	302.94769:2367 303.95104:540 304.9544:955	0.00183239	-0.139167	0.112887
63005	9.035	1151.86	[M+H]+	ion correlated with 63063	0.03	12.12	193	1151.86438:3859 1152.86773:2544 1153.87109:592	0.00183431	-0.139153	0.112895
1724	0.715	99.0435	[M+H]+		0.82	4.55	350	99.0435:22413 100.04685:2068 101.05021:3194	0.00183932	-0.139118	0.113094
53491	7.192	648.046	[M+2H]2+	ion correlated with 54182	0.814	38.32	327	648.04626:16014 649.04961:17953 650.05297:3302	0.00184454	-0.139081	0.113305
59745	9.177	867.076	[M+H]+		0.19	7.13	504	867.07635:1497 868.0797:1090 869.08306:552	0.00184699	-0.139063	0.113342
18532	2.855	248.149	[M+H]+		0.008	10.89	548	248.14938:14761 249.15273:3644 250.15609:717	0.00185016	-0.139041	0.113342
19688	6.243	257.227	[M+H]+		0.874	10.22	472	257.22699:21998 258.23034:6478 259.2337:896	0.00185051	0.139039	0.113342
11123	1.65	186.185	[M+H]+		0.008	2.95	191	186.18497:5569 187.18832:891 188.19168:0	0.00185483	-0.139008	0.113387
48100	4.199	553.134	[M+H]+		0.974	12.58	394	553.13428:4829 554.13763:1770 555.14099:1042	0.00185536	0.139004	0.113387
19614	1.734	257.027	[M+H]+	ion correlated with 10229	0.928	4.54	334	257.02719:20830 258.03054:2260 259.0339:2129	0.00185661	-0.138996	0.113387
40463	6.749	455.314	[M+H]+		0.752	12.56	146	455.31436:25647 456.31771:13966 457.32107:3183	0.00186193	0.138958	0.113603
37901	7.478	427.288	[M+H]+		0.948	35.35	274	427.28824:30375 428.29159:16298 429.29495:6852	0.00186783	0.138917	0.113853
38078	6.103	429.301	[M+H]+		0.114	10.51	339	429.30063:10738 430.30398:4906 431.30734:7148	0.00187037	-0.138899	0.113898
54065	8.486	663.337	[M+H]+		0.012	11.69	85	663.33716:18124 664.34051:5450 665.34387:1903	0.00187582	0.138861	0.114121
295	0.714	69.0333	[M+H]+		0.615	3.75	350	69.03327:9930 70.03662:686 71.03998:2563	0.00188224	-0.138817	0.114402
22986	7.472	283.264	[M+H]+		0.016	12.69	78	283.26376:8127 284.26711:2215 285.27047:2847	0.00190811	-0.138638	0.115843
16128	2.791	230.025	[M+H]+	ion correlated with 16554; ion correlated with 5665; ion correlated with 16126; ion correlated with 8610	0.016	6.57	401	230.02472:8794 231.02807:3996 232.03143:1033	0.0019096	-0.138628	0.115843
30684	7.897	352.358	[M+H]+	similar chromatogram in higher mz_33025; similar chromatogram in higher mz_59271	0.357	15.2	410	352.35803:15753 353.36138:6118 354.36474:1012	0.00191195	-0.138612	0.115861
25254	3.33	303.193	[M+H]+		0.024	4.97	334	303.19257:7355 304.19592:1803 305.19928:0	0.00191356	0.138601	0.115861
59319	9.044	844.539	[M+2H]2+		0.984	31.29	447	844.53931:7732 845.54266:4471 846.54602:2306	0.00192287	-0.138537	0.116203
8231	1.283	161.981	[M+H]+	ion correlated with 8223	0.351	44.6	43	161.98146:90727 162.98481:76183 163.98817:1532603	0.00192288	0.138537	0.116203
42001	4.657	474.244	[M+2H]2+		0.136	6.64	93	474.24396:4586 475.24731:1542 476.25067:414	0.00192651	-0.138512	0.116312
54333	7.439	668.618	[M+H]+		0.236	7.7	410	668.6181:3978 669.62145:3178 670.62481:862	0.00193209	-0.138474	0.116516
23623	6.454	289.132	[M+H]+		0.006	7.17	273	289.13214:5381 290.13549:29940 291.13885:14512	0.00193357	-0.138464	0.116516
41624	8.249	469.366	[M+H]+	ion correlated with 38107	0.317	66.52	440	469.36627:76616 470.36962:31248 471.37298:5405	0.00193781	-0.138436	0.116524
57054	8.553	750.048	[M+2H]2+		0.313	6.32	234	750.04846:2465 751.05181:1023 752.05517:2795	0.00193823	-0.138433	0.116524
46807	4.199	535.122	[M+H]+		0.337	4.66	250	535.12183:1679 536.12518:589 537.12854:333	0.00193922	0.138426	0.116524
23328	6.783	286.626	[M+H]+		0.822	14.8	8	286.62634:3696 287.62969:8395 288.63305:3559	0.00194216	0.138406	0.11659
42937	5.65	485.254	[M+H]+		0.032	4.82	234	485.25446:3109 486.25781:0 487.26117:0	0.00194596	-0.138381	0.116621
38507	9.918	433.797	[M+H]+		0.002	5.23	163	433.79684:1700 434.80019:728 435.80355:336	0.00194636	-0.138378	0.116621
21346	1.863	270.09	[M+H]+	ion correlated with 28358; ion correlated with 217; ion correlated with 5249	0.014	5.38	466	270.09036:5504 271.09371:1535 272.09707:637	0.00195568	-0.138315	0.117011
11430	4.382	189.149	[M+H]+		0.04	7.15	466	189.14937:12523 190.15272:2189 191.15608:759	0.00195654	0.13831	0.117011
9662	3.769	174.113	[M+H]+	similar chromatogram in higher mz_14273; similar chromatogram in higher mz_16349; similar chromatogram in higher mz_16989; similar chromatogram in higher mz_18678; similar chromatogram in higher mz_40801; similar chromatogram in higher mz_42183; similar chromatogram in higher mz_42597; similar chromatogram in higher mz_51595; similar chromatogram in higher mz_25972; similar chromatogram in higher…	0.108	9.44	494	174.11293:5476 175.11628:1385 176.11964:569	0.00196649	-0.138243	0.117494
35774	5.197	403.177	[M+H]+		0.028	5.45	487	403.17712:3229 404.18047:1349 405.18383:623	0.00197576	0.138181	0.117913
46601	6.807	532.781	[M+H]+		0.012	4.65	174	532.78149:1371 533.78484:1369 534.7882:1833	0.00198161	0.138143	0.117913
9262	1.072	170.982	[M+H]+		0.002	38.68	334	170.98238:54872 171.98573:28530 172.98909:1086686	0.00198208	0.13814	0.117913
5415	1.637	137.046	[M+H]+	similar chromatogram in higher mz_21217; similar chromatogram in higher mz_21349; similar chromatogram in higher mz_23815; similar chromatogram in higher mz_35516; similar chromatogram in higher mz_46940; similar chromatogram in higher mz_38536	0.403	12.07	92	137.04599:552866 138.04934:46884 139.0527:23021	0.00198232	-0.138138	0.117913
32043	8.791	365.106	[M+H]+		0.02	2.07	137	365.1058:1815 366.10915:465 367.11251:403	0.00198354	0.13813	0.117913
59568	7.941	856.288	[M+H]+		0.038	0.97	314	856.28845:233 857.2918:359 858.29516:0	0.00198564	-0.138116	0.117913
37811	10.878	426.313	[M+H]+		0.02	2.93	257	426.3132:2591 427.31655:1111 428.31991:1119	0.00198658	-0.13811	0.117913
27216	7.488	321.211	[M+H]+		0.341	14.95	360	321.21085:28320 322.2142:9756 323.21756:1697	0.00198838	-0.138098	0.117913
25262	2.091	303.2	[M+H]+	ion correlated with 25168	0.002	69.11	509	303.20032:66595 304.20367:12713 305.20703:1532	0.00199813	-0.138034	0.118381
41831	2.709	472.164	[M+H]+	ion correlated with 11495; ion correlated with 12374; ion correlated with 14173; ion correlated with 14986; ion correlated with 18139; ion correlated with 24699; ion correlated with 38149; ion correlated with 43883; ion correlated with 45020; ion correlated with 46887; ion correlated with 10556; ion correlated with 33883; ion correlated with 12345; ion correlated with 14013; ion correlated with 2…	0.002	8.24	98	472.16425:2641 473.1676:1077 474.17096:381	0.00200084	0.138016	0.118405
31616	6.212	360.364	[M+H]+	ion correlated with 55495; ion correlated with 31617	0.004	9415.13	23	360.36407:6078390 361.36742:2225064 362.37078:289220	0.00200227	-0.138006	0.118405
22296	7.689	278.245	[M+H]+		0.006	4.26	91	278.24503:2512 279.24838:1004 280.25174:3838	0.00200414	-0.137994	0.118405
24335	7.685	295.153	[M+H]+		0.002	1.42	8	295.15259:1834 296.15594:635 297.1593:1349	0.00202564	-0.137854	0.119471
60870	9.244	938.54	[M+H]+		0.305	7.7	327	938.53955:2136 939.5429:1460 940.54626:918	0.00202595	-0.137852	0.119471
40231	6.314	453.165	[M+H]+		0.002	7.63	376	453.1651:2769 454.16845:1252 455.17181:755	0.00203222	0.137811	0.119509
31883	7.534	363.199	[M+H]+		0.088	5.46	133	363.19901:5245 364.20236:2304 365.20572:8307	0.00203268	-0.137808	0.119509
24141	2.283	293.192	[M+2H]2+		0.319	14.06	242	293.19241:292513 294.19576:23446 295.19912:386	0.00203322	-0.137805	0.119509
59142	8.884	834.598	[M+H]+		0.03	13.61	173	834.5976:3352 835.60095:1909 836.60431:1290	0.00203414	-0.137799	0.119509
25764	1.748	308.019	[M+H]+		0.028	2.83	334	308.01941:2485 309.02276:664 310.02612:575	0.00204947	-0.1377	0.120293
33250	7.192	376.32	[M+H]+		0.006	17.51	23	376.3205:8148 377.32385:6880 378.32721:2871	0.00205127	-0.137688	0.120293
37970	5.336	428.301	[M+H]+		0.002	10.78	465	428.30057:3425 429.30392:1664 430.30728:585	0.00205606	-0.137658	0.120379
42650	5.421	482.144	[M+H]+		0.012	7.06	361	482.1442:2730 483.14755:6644 484.15091:2317	0.00205655	0.137655	0.120379
35394	8.693	398.764	[M+2H]2+		1	466.84	327	398.76389:145284 399.76724:18404 400.7706:3326	0.00205954	-0.137635	0.120443
33581	0.633	380.109	[M+2H]2+		0.878	22.45	17	380.10861:36265 381.11196:7870 382.11532:2493	0.00207402	0.137543	0.121053
16173	5.188	230.176	[M+H]+	similar chromatogram in higher mz_33679; similar chromatogram in higher mz_50575	0.255	9.24	352	230.17609:50470 231.17944:10238 232.1828:1246	0.00207631	-0.137529	0.121053
31984	8.282	364.258	[M+2H]2+		0.784	7.95	193	364.25754:6463 365.26089:1380 366.26425:668	0.0020775	-0.137521	0.121053
45793	6.809	520.784	[M+2H]2+		0.735	6.77	174	520.78363:6027 521.78698:7943 522.79034:10129	0.0020776	0.13752	0.121053
36736	4.461	414.109	[M+H]+		0.01	6.41	263	414.10925:3515 415.1126:1272 416.11596:487	0.00208732	-0.137459	0.121507
50703	6.815	596.249	[M+H]+		0.052	14.25	146	596.24872:3560 597.25207:0 598.25543:1941	0.00209627	0.137402	0.121916
19003	5.184	252.158	[M+H]+		0.036	11.04	352	252.15807:14299 253.16142:3539 254.16478:657	0.00209845	-0.137389	0.121932
36277	5.039	409.274	[M+H]+		0.002	7.34	554	409.2742:1988 410.27755:741 411.28091:259	0.00210416	-0.137353	0.12204
44801	8.559	507.715	[M+H]+		0.677	4.35	52	507.71484:670 508.71819:426 509.72155:632	0.00210671	0.137337	0.12204
23245	4.865	285.989	[M+H]+		0.024	3.22	376	285.98923:2442 286.99258:839 287.99594:0	0.00210723	-0.137334	0.12204
2873	5.289	113.064	[M+H]+		0.006	2.22	501	113.06418:5799 114.06753:1075 115.07089:6577	0.00210802	-0.137329	0.12204
18174	2.563	245.985	[M+H]+		0.036	5.28	12	245.98503:7478 246.98838:747 247.99174:632	0.00211392	0.137292	0.12227
43572	6.812	492.777	[M+H]+		0.018	3.31	174	492.7767:1652 493.78005:518 494.78341:0	0.00211809	0.137266	0.1224
44155	5.715	500.151	[M+2H]2+	ion correlated with 44154	0.267	23.32	85	500.15125:11985 501.1546:17635 502.15796:5788	0.00212437	0.137227	0.122562
32740	8.473	371.266	[M+2H]2+		1	49.5	113	371.26572:80541 372.26907:9506 373.27243:3860	0.00212477	-0.137224	0.122562
32413	5.881	368.096	[M+H]+		0.008	4.12	155	368.0957:1651 369.09905:620 370.10241:380	0.00213094	-0.137186	0.122806
45073	5.421	511.289	[M+H]+		0.004	10.23	181	511.28937:3333 512.29272:1409 513.29608:1379	0.00214017	-0.137129	0.123226
53460	7.422	647.471	[M+2H]2+		0.004	47.1	185	647.47125:8888 648.4746:7308 649.47796:0	0.00214299	0.137111	0.123231
23815	1.634	291.07	[M+H]+	ion correlated with 21349	0.068	6.99	92	291.07037:21068 292.07372:3567 293.07708:754	0.00214414	-0.137104	0.123231
12876	5.023	202.217	[M+H]+	similar chromatogram in higher mz_38743	0.162	9.36	236	202.21748:11344 203.22083:2145 204.22419:0	0.00215087	-0.137063	0.123372
32084	7.531	365.203	[M+H]+		0.814	6.77	159	365.20264:8511 366.20599:5286 367.20935:7399	0.00215376	-0.137045	0.123372
38413	4.533	432.94	[M+H]+	ion correlated with 570; ion correlated with 18836; ion correlated with 30954; ion correlated with 36798; ion correlated with 38137; ion correlated with 30699	0.002	14.63	327	432.93976:8120 433.94311:2529 434.94647:6746	0.00215434	-0.137042	0.123372
41047	7.978	462.452	[M+H]+		0.13	4.94	352	462.45239:5160 463.45574:2284 464.4591:0	0.00215724	-0.137024	0.123372
23704	0.632	290.077	[M+2H]2+	ion correlated with 24194; ion correlated with 36729	0.984	72.11	17	290.07745:128783 291.0808:27427 292.08416:8282	0.00215739	0.137023	0.123372
54310	7.192	668.018	[M+2H]2+	ion correlated with 54344	0.427	13.39	138	668.01794:3540 669.02129:4663 670.02465:3270	0.00215827	-0.137017	0.123372
44154	5.743	500.151	[M+2H]2+	ion correlated with 44155	0.253	23.94	544	500.15112:10076 501.15447:14156 502.15783:4349	0.00217439	0.136919	0.124181
58644	9.764	811.602	[M+H]+		0.128	11.31	296	811.60229:6028 812.60564:9185 813.609:3349	0.00218134	-0.136877	0.124466
19285	6.388	254.249	[M+H]+	ion correlated with 19282	0.018	34.74	434	254.24867:36949 255.25202:10434 256.25538:707	0.00218611	-0.136848	0.124626
43201	6.109	488.355	[M+H]+		0.391	9.45	348	488.35464:3565 489.35799:1642 490.36135:417	0.0021967	-0.136784	0.125117
43733	6.821	494.326	[M+H]+		1	1734.55	174	494.32593:1567990 495.32928:474787 496.33264:93843	0.00220015	0.136763	0.125201
53515	7.386	648.612	[M+H]+		0.196	4.14	91	648.61182:1751 649.61517:1120 650.61853:246	0.00221731	-0.13666	0.126065
8528	1.549	163.977	[M+H]+		0.281	6.24	66	163.97668:1608432 164.98003:109957 165.98339:16334	0.00222025	0.136643	0.126118
42868	8.942	484.739	[M+H]+		0.008	6.39	349	484.73941:2404 485.74276:655 486.74612:214	0.0022229	0.136627	0.126156
26423	4.968	313.216	[M+H]+		0.687	5.75	288	313.21634:8602 314.21969:7718 315.22305:2411	0.00222873	0.136592	0.126374
22868	8.795	282.906	[M+H]+		0.565	4.7	123	282.90616:3079 283.90951:251 284.91287:487	0.00223153	0.136575	0.12642
28609	4.862	333.215	[M+H]+		0.006	3.25	99	333.21509:2956 334.21844:0 335.2218:0	0.0022383	-0.136535	0.12669
33074	6.251	375.083	[M+2H]2+		0.006	2.21	23	375.0827:1742 376.08605:609 377.08941:0	0.00225045	-0.136463	0.127264
12394	4.777	198.15	[M+H]+	ion correlated with 14560; similar chromatogram in higher mz_35522; similar chromatogram in higher mz_21941; similar chromatogram in higher mz_47730	0.635	10.9	472	198.14984:238615 199.15319:40948 200.15655:3462	0.00225515	-0.136436	0.127416
39953	1.737	450.015	[M+H]+		0.056	2.96	334	450.01489:1790 451.01824:732 452.0216:321	0.00226099	-0.136401	0.127619
27538	7.578	324.327	[M+H]+	similar chromatogram in higher mz_35079; similar chromatogram in higher mz_54775; similar chromatogram in higher mz_52086; similar chromatogram in higher mz_34620; similar chromatogram in higher mz_52977; similar chromatogram in higher mz_29912; similar chromatogram in higher mz_41943; similar chromatogram in higher mz_55285; similar chromatogram in higher mz_55653; similar chromatogram in higher…	0.669	28.29	410	324.32739:43975 325.33074:15433 326.3341:1876	0.00226277	-0.136391	0.127619
39089	4.859	441.154	[M+H]+		0.038	6.44	234	441.15402:4086 442.15737:1262 443.16073:1259	0.0022679	0.136361	0.127795
55956	8.061	713.445	[M+H]+		0.038	4.69	235	713.44507:1633 714.44842:827 715.45178:435	0.00227811	0.136301	0.128255
16404	1.735	232.005	[M+H]+		0.012	3.67	334	232.0045:2483 233.00785:0 234.01121:6133	0.00228249	-0.136276	0.128255
5155	5.289	134.959	[M+H]+		0.03	2.44	67	134.95901:160812 135.96236:6324 136.96572:59349	0.00228518	-0.13626	0.128255
51887	7.573	617.46	[M+H]+		0.032	11.12	37	617.46002:8777 618.46337:5318 619.46673:1775	0.00228856	-0.13624	0.128255
28341	2.597	331.097	[M+H]+		0.012	3.6	181	331.09702:2587 332.10037:566 333.10373:0	0.00229158	-0.136223	0.128255
15869	2.569	227.939	[M+H]+		0.625	2.39	77	227.93852:28895 228.94187:2368 229.94523:1603	0.00229171	0.136222	0.128255
11217	4.483	187.122	[M+H]+		0.002	14.3	501	187.12225:9475 188.1256:1537 189.12896:0	0.0022932	-0.136213	0.128255
18496	1.731	247.999	[M+H]+		0.052	3.72	334	247.9991:5146 249.00245:0 250.00581:1862	0.00229418	-0.136208	0.128255
41919	4.878	473.133	[M+H]+		0.018	37.71	434	473.13278:18154 474.13613:11036 475.13949:17566	0.00229445	0.136206	0.128255
22022	2.411	276.181	[M+H]+		0.01	3.28	200	276.18073:5380 277.18408:1219 278.18744:261	0.0022963	-0.136196	0.128255
24194	0.631	294.004	[M+H]+	ion correlated with 36729; ion correlated with 23704	1	65.79	17	294.00409:80135 295.00744:27139 296.0108:6899	0.00229963	0.136176	0.128328
52075	4.874	621.044	[M+H]+	ion correlated with 51214	0.034	4.44	257	621.04352:1831 622.04687:0 623.05023:0	0.00230896	0.136122	0.128735
58550	9.147	807.575	[M+2H]2+		0.976	28.81	495	807.57495:8896 808.5783:15900 809.58166:10023	0.00233149	-0.135993	0.12977
20232	0.631	261.978	[M+H]+		0.505	4.8	142	261.97812:5433 262.98147:2572 263.98483:359	0.00233162	0.135992	0.12977
39006	4.199	440.113	[M+2H]2+		0.557	11.46	280	440.11267:3803 441.11602:1868 442.11938:725	0.0023378	0.135957	0.129985
23953	2.694	291.937	[M+H]+		0.102	0.63	213	291.93698:3204 292.94033:1169 293.94369:1239	0.00234128	0.135937	0.129985
26436	4.971	313.249	[M+H]+		0.034	6.37	368	313.24875:22010 314.2521:8715 315.25546:2459	0.00234163	-0.135935	0.129985
58499	8.614	805.558	[M+2H]2+		0.004	310.63	113	805.55811:68906 806.56146:108165 807.56482:46011	0.00237374	-0.135754	0.131652
23230	2.663	285.692	[M+H]+	ion correlated with 17927	0.01	11.54	216	285.69205:2376 286.6954:166 287.69876:0	0.00237952	-0.135722	0.131857
59802	9.254	870.552	[M+2H]2+		0.968	13.76	327	870.55206:5302 871.55541:2778 872.55877:2193	0.00239105	-0.135657	0.132381
19646	6.455	257.107	[M+H]+		0.16	3.48	273	257.1066:10165 258.10995:5082 259.11331:11161	0.0024021	-0.135596	0.132622
43428	6.306	491.146	[M+H]+		0.054	5.52	10	491.14569:2711 492.14904:1172 493.1524:1160	0.00240314	0.13559	0.132622
8961	1.299	168.98	[M+H]+		0.028	3.51	64	168.98038:23770 169.98373:2138 170.98709:15328	0.00240373	0.135586	0.132622
46226	4.709	527.757	[M+H]+		0.006	4.84	70	527.75708:1473 528.76043:744 529.76379:0	0.00240388	-0.135586	0.132622
15439	1.72	224.129	[M+H]+		0.018	5.76	428	224.1286:23091 225.13195:2790 226.13531:380	0.00240586	-0.135575	0.132622
12871	4.302	202.145	[M+H]+	ion correlated with 10825	0.267	10.94	462	202.145:172423 203.14835:26576 204.15171:2659	0.00242014	-0.135496	0.133293
27217	7.525	321.211	[M+H]+		0.01	10.02	342	321.21124:3293 322.21459:833 323.21795:791	0.00243568	-0.13541	0.134032
62901	2.658	1138.88	[M+H]+		0.002	0.71	3	1138.87915:51 1139.8825:0 1140.88586:0	0.00244124	0.13538	0.134203
58613	9.757	810.598	[M+2H]2+	ion correlated with 58614	0.727	19.27	469	810.59802:12623 811.60137:6934 812.60473:7157	0.00244301	-0.13537	0.134203
13808	5.316	211.065	[M+H]+	ion correlated with 15515; ion correlated with 15770; ion correlated with 16012; ion correlated with 17858; ion correlated with 19629; ion correlated with 19731; ion correlated with 32183; ion correlated with 25242	0.002	24.05	109	211.06509:33158 212.06844:5034 213.0718:0	0.00246129	-0.13527	0.13509
6467	2.25	146.118	[M+H]+		0.984	25.5	225	146.11784:35782 147.12119:3421 148.12455:11762	0.00247015	0.135222	0.135459
37728	9.889	425.309	[M+2H]2+		0.034	14.64	469	425.30911:17475 426.31246:3703 427.31582:1094	0.00247552	-0.135193	0.135636
59269	9.165	841.57	[M+2H]2+		0.992	19.96	250	841.57001:7381 842.57336:6150 843.57672:3633	0.0024811	-0.135163	0.135824
22376	1.729	279.072	[M+H]+		0.006	1.76	339	279.07227:2286 280.07562:328 281.07898:765	0.00249605	-0.135083	0.136392
60304	8.672	900.526	[M+H]+		0.251	5.76	33	900.52582:1508 901.52917:806 902.53253:591	0.00249643	0.135081	0.136392
19764	5.807	258.207	[M+H]+		0.024	7.39	472	258.20712:7846 259.21047:2287 260.21383:581	0.00250028	-0.13506	0.136392
46690	5.87	533.366	[M+H]+		0.016	12.93	488	533.36621:3966 534.36956:1822 535.37292:0	0.00250336	0.135043	0.136392
43734	7.609	494.422	[M+H]+		0.068	4.94	3	494.42184:1139 495.42519:417 496.42855:589	0.00250489	-0.135035	0.136392
63231	5.471	1179.9	[M+H]+		0.134	2.49	308	1179.89648:445 1180.89983:0 1181.90319:0	0.00250591	0.13503	0.136392
3887	1.228	123.055	[M+H]+	similar chromatogram in higher mz_10551; similar chromatogram in higher mz_9679	0.984	9.05	297	123.05526:428642 124.05861:34793 125.06197:0	0.00250778	-0.13502	0.136392
8536	3.153	163.977	[M+H]+		0.317	17.89	176	163.97682:1522871 164.98017:131302 165.98353:17393	0.00251194	0.134998	0.136392
26953	4.996	318.596	[M+H]+		0.511	5.75	121	318.59561:1414 319.59896:1108 320.60232:0	0.00251281	0.134993	0.136392
25288	6.884	303.648	[M+2H]2+	similar chromatogram in higher mz_26178	1	240.41	188	303.64819:29749 304.65154:4522 305.6549:2463	0.00251298	0.134992	0.136392
3528	3.529	120.044	[M+H]+	similar chromatogram in higher mz_7176; similar chromatogram in higher mz_29815; similar chromatogram in higher mz_25707; similar chromatogram in higher mz_5487; similar chromatogram in higher mz_9068; similar chromatogram in higher mz_31957; similar chromatogram in higher mz_53801; similar chromatogram in higher mz_5675	0.629	7.86	232	120.04433:16262 121.04768:215645 122.05104:13864	0.0025261	-0.134922	0.136986
58277	9.478	796.617	[M+H]+		0.076	15.89	441	796.6167:4914 797.62005:3095 798.62341:961	0.00253131	-0.134895	0.137151
47601	8.696	546.682	[M+H]+		0.958	4.81	553	546.6817:1213 547.68505:445 548.68841:157	0.00253795	-0.134859	0.137394
14580	1.798	216.911	[M+H]+		0.01	2.66	317	216.91081:3465 217.91416:874 218.91752:299	0.00255642	0.134762	0.138276
49755	5.797	580.201	[M+H]+		0.014	7.68	174	580.20093:4434 581.20428:2405 582.20764:961	0.00258142	0.134632	0.13934
20776	6.949	265.656	[M+H]+	similar chromatogram in higher mz_41260; similar chromatogram in higher mz_41039; similar chromatogram in higher mz_40300; similar chromatogram in higher mz_60460	0.311	7	364	265.65643:1556 266.65978:0 267.66314:43140	0.00258174	0.13463	0.13934
24597	0.632	297.562	[M+H]+		0.261	12.78	17	297.56174:2485 298.56509:16186 299.56845:9739	0.00258268	0.134625	0.13934
18131	0.514	245.234	[M+H]+		0.401	5.15	332	245.23369:10531 246.23704:1861 247.2404:161	0.00258576	-0.134609	0.139387
47221	6.788	540.307	[M+H]+		0.419	29.5	174	540.30664:18916 541.30999:8866 542.31335:17165	0.00260002	0.134535	0.13997
42467	9.261	479.825	[M+2H]2+		0.954	6.72	553	479.8248:4149 480.82815:927 481.83151:0	0.002601	-0.13453	0.13997
59734	8.886	866.528	[M+H]+		0.028	7.75	190	866.52814:1776 867.53149:1585 868.53485:5678	0.00261844	-0.13444	0.140458
14583	2.541	216.911	[M+H]+		0.004	2.75	173	216.91116:5664 217.91451:737 218.91787:0	0.00262139	0.134425	0.140458
26924	4.506	318.191	[M+H]+		0.04	8.73	242	318.19107:21783 319.19442:6029 320.19778:1821	0.00262242	-0.13442	0.140458
22045	5.504	276.233	[M+H]+	ion correlated with 28715; ion correlated with 27983; ion correlated with 24233; ion correlated with 26051	0.152	15.04	472	276.23331:43028 277.23666:10765 278.24002:1977	0.00262458	-0.134409	0.140458
12325	2.517	197.129	[M+H]+		0.79	6.52	181	197.12901:45389 198.13236:7389 199.13572:0	0.0026247	0.134408	0.140458
2243	1.32	104.107	[M+H]+		0.002	3.7	188	104.10715:1973 105.1105:210 106.11386:0	0.00262478	-0.134408	0.140458
29181	7.477	339.183	[M+H]+		0.561	7.24	360	339.18323:21885 340.18658:6481 341.18994:13198	0.00262593	-0.134402	0.140458
8511	1.39	163.976	[M+H]+		0.06	13.81	67	163.97649:1643341 164.97984:107546 165.9832:17628	0.00262778	0.134392	0.140458
27300	2.463	322.195	[M+2H]2+	ion correlated with 27302	0.038	3.54	291	322.19458:4296 323.19793:334 324.20129:0	0.00263174	-0.134372	0.140551
55201	10.174	691.527	[M+H]+		0.567	4.3	433	691.52655:2409 692.5299:1281 693.53326:0	0.00263477	-0.134357	0.140594
35366	9.076	398.29	[M+2H]2+		0.864	5.47	410	398.28979:6642 399.29314:1702 400.2965:0	0.00263823	-0.134339	0.140614
58646	9.901	811.661	[M+H]+		0.05	14.8	461	811.66095:5994 812.6643:3341 813.66766:1350	0.00263957	-0.134332	0.140614
58478	8.631	804.554	[M+2H]2+		1	700.03	314	804.55414:157962 805.55749:86058 806.56085:62875	0.00264697	-0.134294	0.140889
46688	5.714	533.361	[M+H]+		0.154	15.9	140	533.36084:6647 534.36419:2237 535.36755:683	0.00264933	0.134282	0.140897
11126	1.457	186.185	[M+H]+		0.275	4.87	291	186.18544:19531 187.18879:3560 188.19215:360	0.00265691	-0.134244	0.14111
19753	1.99	258.17	[M+H]+		0.168	6.06	242	258.17026:44268 259.17361:6757 260.17697:1239	0.00265779	-0.134239	0.14111
44149	5.027	500.116	[M+H]+		0.02	4.32	293	500.11566:1490 501.11901:0 502.12237:664	0.00266524	0.134202	0.141387
28223	4.51	329.968	[M+H]+		0.006	4.07	496	329.96823:1638 330.97158:358 331.97494:500	0.00268391	-0.134108	0.142258
19185	8.795	253.946	[M+H]+		0.004	3.1	45	253.94603:1809 254.94938:698 255.95274:210	0.00268721	0.134091	0.142314
58405	7.451	801.576	[M+H]+		0.938	41.02	144	801.57642:13545 802.57977:5567 803.58313:1926	0.00269457	0.134054	0.142552
14844	8.794	219.054	[M+H]+		0.345	3.02	160	219.05402:24133 220.05737:1583 221.06073:658	0.00269634	0.134045	0.142552
36626	4.199	413.101	[M+H]+		0.275	4.99	394	413.10065:2991 414.104:929 415.10736:535	0.00269845	0.134035	0.142552
40336	6.996	454.295	[M+H]+		1	151.97	250	454.29459:60174 455.29794:17455 456.3013:3193	0.00271044	0.133975	0.143066
44133	8.559	499.724	[M+H]+		0.964	5.1	107	499.72446:2107 500.72781:1625 501.73117:1040	0.0027151	0.133952	0.143193
58390	9.051	801.224	[M+H]+		0.315	4.08	469	801.22449:1387 802.22784:885 803.2312:320	0.0027196	-0.13393	0.143229
32656	6.927	370.296	[M+H]+		0.006	10.71	138	370.29553:11350 371.29888:3972 372.30224:1016	0.0027203	-0.133926	0.143229
48045	4.933	552.061	[M+H]+	ion correlated with 48742; ion correlated with 57156; ion correlated with 34040; ion correlated with 33379; ion correlated with 57173; ion correlated with 54573; ion correlated with 31948; ion correlated with 32622; ion correlated with 31856; ion correlated with 29900; ion correlated with 55710; ion correlated with 42149	0.028	8.39	151	552.06067:3460 553.06402:1907 554.06738:1304	0.00272659	0.133895	0.14333
12241	1.734	196.951	[M+H]+	similar chromatogram in higher mz_16675; similar chromatogram in higher mz_20675; similar chromatogram in higher mz_23459	0.078	3.99	334	196.95135:4702 197.9547:0 198.95806:2056	0.00272675	-0.133894	0.14333
21747	7.127	273.257	[M+H]+		0.022	13.7	212	273.25742:3521 274.26077:1188 275.26413:2023	0.00273273	0.133865	0.143526
28685	0.806	334.079	[M+H]+		0.088	2.93	483	334.0788:3428 335.08215:1192 336.08551:0	0.00273893	-0.133834	0.143666
8221	1.552	161.981	[M+H]+		0.072	6.5	78	161.98128:91490 162.98463:100103 163.98799:1613224	0.0027403	0.133827	0.143666
60066	9.231	885.552	[M+2H]2+		0.637	8.54	495	885.55243:2566 886.55578:2146 887.55914:1767	0.00274891	-0.133785	0.143666
2860	0.977	113.031	[M+H]+		0.002	8.32	457	113.03076:9953 114.03411:322 115.03747:1767	0.00275071	-0.133776	0.143666
23126	5.72	285.04	[M+H]+	ion correlated with 26072; ion correlated with 26799	0.054	7.24	159	285.0397:4111 286.04305:1176 287.04641:0	0.00275271	-0.133766	0.143666
58363	8.875	799.564	[M+H]+		0.024	4.29	559	799.56427:1188 800.56762:672 801.57098:0	0.00275276	-0.133766	0.143666
2006	9.186	102.128	[M+H]+		0.046	3.5	372	102.12775:35639 103.1311:2255 104.13446:0	0.00275284	0.133766	0.143666
26745	2.598	316.213	[M+H]+		0.002	3.38	328	316.21277:1858 317.21612:423 318.21948:262	0.00275353	-0.133762	0.143666
29949	7.578	346.308	[M+H]+	ion correlated with 35089	0.158	24.59	504	346.3085:15803 347.31185:6466 348.31521:2104	0.00276759	-0.133693	0.144281
2014	9.132	102.128	[M+H]+		0.413	3.54	530	102.12784:35170 103.13119:2836 104.13455:0	0.00279455	0.133562	0.145426
47700	4.876	547.335	[M+H]+		0.08	4.97	526	547.3349:2380 548.33825:1601 549.34161:0	0.00279631	0.133554	0.145426
41461	6.505	467.276	[M+H]+		0.006	12.21	270	467.27646:5357 468.27981:2933 469.28317:0	0.00279642	0.133553	0.145426
57291	9.092	758.575	[M+H]+		0.026	10.53	193	758.57544:7230 759.57879:2965 760.58215:477050	0.00281859	-0.133446	0.146458
8086	7.215	160.617	[M+H]+	similar chromatogram in higher mz_33439; similar chromatogram in higher mz_29435; similar chromatogram in higher mz_52831; similar chromatogram in higher mz_33802; similar chromatogram in higher mz_27899; similar chromatogram in higher mz_49350; similar chromatogram in higher mz_33695; similar chromatogram in higher mz_34779; similar chromatogram in higher mz_11536; similar chromatogram in higher…	0.615	21.93	418	160.61713:3531 161.62048:0 162.62384:0	0.00282574	-0.133412	0.146709
5231	4.382	135.117	[M+H]+	similar chromatogram in higher mz_7215; similar chromatogram in higher mz_13860	0.138	11.34	466	135.11687:28033 136.12022:4634 137.12358:420	0.00283752	0.133356	0.14705
59935	9.052	877.546	[M+H]+		0.012	6.57	71	877.54578:1571 878.54913:1855 879.55249:1429	0.00283923	-0.133348	0.14705
5460	1.009	137.533	[M+H]+		0.968	33.71	163	137.53349:5175 138.53684:408 139.5402:219	0.00283946	-0.133346	0.14705
15625	1.735	225.969	[M+H]+	ion correlated with 23240; ion correlated with 23244	0.212	8.96	334	225.96948:10123 226.97283:2244 227.97619:8347	0.0028438	-0.133326	0.14705
19028	6.506	252.626	[M+H]+	similar chromatogram in higher mz_22416; similar chromatogram in higher mz_46544; similar chromatogram in higher mz_49381; similar chromatogram in higher mz_54480	0.295	6.2	364	252.6261:924 253.62945:0 254.63281:0	0.00284486	0.133321	0.14705
43612	0.802	493.288	[M+H]+		0.004	4.17	257	493.28793:3760 494.29128:2114 495.29464:609	0.00284622	-0.133314	0.14705
12885	0.867	202.641	[M+H]+		0.174	2.69	291	202.64114:566 203.64449:0 204.64785:183	0.00286116	-0.133243	0.147546
22751	1.734	281.95	[M+H]+		0.014	2.17	408	281.95044:2049 282.95379:585 283.95715:360	0.00286118	-0.133243	0.147546
56287	8.474	722.549	[M+2H]2+		0.976	13.08	234	722.54883:8934 723.55218:4875 724.55554:1962	0.00286391	-0.13323	0.147546
42564	4.845	481.105	[M+H]+		0.006	5.49	84	481.10538:1648 482.10873:1214 483.11209:3094	0.00286512	0.133225	0.147546
38920	4.861	439.093	[M+H]+		0.012	3.21	174	439.09308:1389 440.09643:656 441.09979:0	0.00288528	0.133129	0.148463
2864	1.301	113.035	[M+H]+	similar chromatogram in higher mz_14768; similar chromatogram in higher mz_18071; similar chromatogram in higher mz_20951; similar chromatogram in higher mz_28078; similar chromatogram in higher mz_28662; similar chromatogram in higher mz_29652; similar chromatogram in higher mz_19741	0.972	10.01	31	113.03458:66768 114.03793:5650 115.04129:1992	0.00289411	-0.133088	0.148727
43168	5.191	488.119	[M+H]+		0.467	5.54	487	488.11905:2475 489.1224:1138 490.12576:717	0.0028969	0.133075	0.148727
47964	5.802	551.183	[M+H]+		0.004	9.8	174	551.1828:4366 552.18615:1588 553.18951:2884	0.00289899	0.133065	0.148727
26738	2.356	316.178	[M+H]+		0.01	160.9	493	316.17807:285626 317.18142:57556 318.18478:5968	0.00289979	-0.133061	0.148727
14435	4.065	215.176	[M+H]+		0.014	4.46	472	215.17592:11611 216.17927:2842 217.18263:518	0.00291026	-0.133013	0.149143
26696	0.615	315.975	[M+H]+		0.018	3.06	193	315.97498:2271 316.97833:3229 317.98169:0	0.00292918	-0.132925	0.149772
8533	3.022	163.977	[M+H]+	ion correlated with 8516	0.106	11.74	179	163.97678:1555032 164.98013:129829 165.98349:17581	0.00293035	0.132919	0.149772
45372	4.198	516.132	[M+H]+		0.216	6.54	394	516.13208:1738 517.13543:722 518.13879:27387	0.00293179	0.132912	0.149772
52793	7.197	634.542	[M+H]+		0.992	415.72	418	634.54199:253761 635.54534:157723 636.5487:31330	0.00293415	-0.132901	0.149772
48708	5.862	563.22	[M+H]+		0.018	4.15	43	563.22003:1671 564.22338:1146 565.22674:697	0.00293434	0.132901	0.149772
8524	1.675	163.977	[M+H]+		0.379	8.47	77	163.97667:1678503 164.98002:110484 165.98338:18578	0.00294021	0.132873	0.149879
36729	0.632	414.047	[M+H]+	ion correlated with 23704	0.992	121.66	17	414.04666:105962 415.05001:53224 416.05337:13570	0.00294117	0.132869	0.149879
8058	2.864	160.097	[M+H]+		0.455	7.01	234	160.09686:8272 161.10021:2483 162.10357:0	0.00294646	-0.132845	0.150028
44007	5.548	498.27	[M+H]+		0.008	10.49	262	498.26996:4375 499.27331:2346 500.27667:1172	0.00295107	0.132823	0.150142
23653	4.909	289.216	[M+H]+		0.441	11.76	432	289.21603:9237 290.21938:3154 291.22274:0	0.00295959	0.132784	0.150393
56441	8.48	727.562	[M+H]+		0.038	12.09	113	727.56177:5651 728.56512:0 729.56848:0	0.00296074	-0.132779	0.150393
53805	7.193	656.037	[M+2H]2+		0.98	136.82	119	656.03674:73570 657.04009:46522 658.04345:7241	0.00299285	-0.132632	0.151902
41485	8.643	467.752	[M+H]+		0.08	4.06	123	467.75217:1133 468.75552:462 469.75888:0	0.00299597	0.132618	0.151939
36320	4.2	410.093	[M+H]+		0.13	3.14	249	410.09253:1491 411.09588:459 412.09924:503	0.00300056	0.132597	0.15205
29503	5.508	342.265	[M+H]+		0.002	17.34	327	342.26498:7140 343.26833:1708 344.27169:0	0.00300941	-0.132557	0.152376
5487	3.528	138.055	[M+H]+	similar chromatogram in higher mz_33985; similar chromatogram in higher mz_37087; similar chromatogram in higher mz_50471; similar chromatogram in higher mz_42593	0.918	9.08	232	138.05513:26216 139.05848:56225 140.06184:3161	0.00302106	-0.132504	0.152844
23300	2.064	286.202	[M+H]+		0.232	5.7	291	286.20184:21622 287.20519:4542 288.20855:711	0.00303432	-0.132445	0.153393
25635	9.332	306.877	[M+H]+		0.056	3.23	130	306.87692:2152 307.88027:0 308.88363:1495	0.00303785	0.132429	0.153449
8515	1.636	163.977	[M+H]+		0.01	17.44	53	163.97661:1669972 164.97996:116434 165.98332:18106	0.00304073	0.132416	0.153472
15770	5.316	227.038	[M+H]+	ion correlated with 49656; ion correlated with 13808; ion correlated with 15515; ion correlated with 16012; ion correlated with 17475; ion correlated with 17567; ion correlated with 17858; ion correlated with 19731; ion correlated with 21551; ion correlated with 28973; ion correlated with 30535; ion correlated with 31945; ion correlated with 32056; ion correlated with 32183; ion correlated with 2…	0.002	12.72	109	227.03824:29366 228.04159:5865 229.04495:29201	0.00304483	0.132398	0.153557
38970	7.016	439.319	[M+H]+		0.082	14.81	451	439.31912:5056 440.32247:2692 441.32583:2917	0.00304771	-0.132385	0.153572
36347	5.541	410.289	[M+H]+		0.004	9.66	155	410.28906:2807 411.29241:1216 412.29577:352	0.00305214	-0.132365	0.153572
29594	2.783	343.2	[M+2H]2+		0.373	8.29	100	343.19965:51135 344.203:6860 345.20636:299	0.00305591	-0.132348	0.153572
10984	2.263	185.129	[M+H]+		0.962	7.04	181	185.12894:77409 186.13229:9302 187.13565:4006	0.00305973	-0.132331	0.153572
33304	3.69	376.995	[M+H]+	ion correlated with 45218; ion correlated with 60439; ion correlated with 25655; ion correlated with 60259; ion correlated with 36001; ion correlated with 32270; ion correlated with 39961; ion correlated with 14523; ion correlated with 36929; ion correlated with 41504; ion correlated with 15208; ion correlated with 12581; ion correlated with 52534; ion correlated with 24317; ion correlated with 1…	0.06	15.76	67	376.995:9061 377.99835:1934 379.00171:1327	0.00305989	-0.13233	0.153572
41256	9.057	464.749	[M+2H]2+	similar chromatogram in higher mz_42357	1	14.76	503	464.74911:7289 465.75246:1215 466.75582:573	0.00306246	-0.132319	0.153572
29858	4.273	345.273	[M+H]+		0.014	4.68	524	345.2731:1586 346.27645:461 347.27981:209	0.00306589	-0.132304	0.153572
56408	8.474	726.561	[M+2H]2+		0.81	47.02	193	726.56061:16718 727.56396:4982 728.56732:0	0.0030668	-0.1323	0.153572
13012	0.629	203.151	[M+H]+		0.982	410.15	31	203.15088:583389 204.15423:116356 205.15759:11042	0.00306694	0.132299	0.153572
9410	0.721	172.133	[M+H]+		0.349	8.45	523	172.13322:73650 173.13657:11335 174.13993:5571	0.00307547	-0.132261	0.153878
60151	8.698	891.516	[M+H]+		0.122	9.17	364	891.51562:2074 892.51898:1571 893.52234:1228	0.00307895	0.132246	0.15393
59063	9.063	830.561	[M+2H]2+		0.01	18.82	450	830.56134:4619 831.56469:2911 832.56805:8904	0.00308288	-0.132228	0.154006
7264	4.839	153.948	[M+H]+		0.002	6.41	151	153.94821:7256 154.95156:2164 155.95492:2119	0.00309034	-0.132195	0.154256
44480	8.836	503.471	[M+H]+		0.146	2.81	8	503.47064:407 504.47399:242 505.47735:0	0.00309401	-0.132179	0.154318
30318	5.082	349.237	[M+H]+	similar chromatogram in higher mz_33124	0.784	10.13	280	349.2373:9185 350.24065:3380 351.24401:1357	0.00309816	0.132161	0.154404
11114	6.88	186.149	[M+H]+		0.004	3.07	196	186.1494:4632 187.15275:0 188.15611:0	0.00310299	-0.132139	0.154523
38329	4.561	432.076	[M+H]+		0.002	3.71	178	432.07608:1580 433.07943:1329 434.08279:0	0.00311227	-0.132099	0.154829
60411	9.185	908.044	[M+H]+		0.048	5.66	205	908.04425:1441 909.0476:936 910.05096:1484	0.00311402	-0.132091	0.154829
50562	0.475	593.693	[M+H]+		0.132	1.56	347	593.69348:483 594.69683:519 595.70019:0	0.00312369	-0.132049	0.155053
26276	6.285	312.161	[M+H]+		0.395	17.62	181	312.16058:111290 313.16393:37665 314.16729:5233	0.00312437	0.132046	0.155053
51337	7.239	608.324	[M+H]+		0.944	15.29	231	608.32422:7643 609.32757:5263 610.33093:2752	0.00312586	0.132039	0.155053
24139	2.101	293.192	[M+2H]2+		0.311	10.23	291	293.19186:114711 294.19521:8773 295.19857:351	0.00313142	-0.132015	0.155207
31623	4.194	360.638	[M+H]+		0.667	17.42	96	360.63776:5819 361.64111:856 362.64447:262	0.0031384	-0.131984	0.155432
13376	3.829	206.738	[M+H]+		0.056	1.1	27	206.7382:110 207.74155:0 208.74491:0	0.00314447	-0.131958	0.155611
62684	7.054	1111.63	[M+H]+		0.01	3.82	3	1111.63062:884 1112.63397:1271 1113.63733:1091	0.00314809	0.131942	0.155668
58322	9.056	798.557	[M+H]+		0.092	5.7	371	798.55658:2366 799.55993:2673 800.56329:1843	0.00315135	-0.131928	0.155708
45948	5.209	523.002	[M+H]+		0.01	6.7	37	523.00226:3470 524.00561:850 525.00897:3646	0.00315407	-0.131916	0.155721
61213	7.437	961.187	[M+2H]2+		0.461	3.54	118	961.18658:918 962.18993:1022 963.19329:526	0.00315765	0.131901	0.155777
3954	0.849	124.05	[M+H]+		0.014	11.19	434	124.0502:16219 125.05355:4365 126.05691:2070	0.00316481	-0.13187	0.156009
15314	7.11	223.168	[M+H]+		0.002	2.13	16	223.1683:1533 224.17165:700 225.17501:888	0.00317746	-0.131815	0.156245
4125	4.132	125.115	[M+H]+	similar chromatogram in higher mz_27606; similar chromatogram in higher mz_12965; similar chromatogram in higher mz_14731; similar chromatogram in higher mz_18762; similar chromatogram in higher mz_29677; similar chromatogram in higher mz_13361; similar chromatogram in higher mz_24896; similar chromatogram in higher mz_15028; similar chromatogram in higher mz_4586; similar chromatogram in higher …	0.307	7.51	274	125.11459:6111 126.11794:669 127.1213:1986	0.00317952	-0.131806	0.156245
49086	4.199	569.063	[M+H]+		0.719	4.87	112	569.06329:1222 570.06664:742 571.07:276	0.00317978	0.131805	0.156245
21023	7.264	267.647	[M+H]+		0.036	21.18	530	267.64697:3088 268.65032:472 269.65368:293	0.00318207	0.131795	0.156245
9285	8.792	171.063	[M+H]+		0.94	3.08	69	171.06271:44695 172.06606:2748 173.06942:23558	0.00318426	0.131786	0.156245
48763	2.315	564.184	[M+H]+		0.002	28.64	226	564.18408:5205 565.18743:2112 566.19079:2634	0.0031844	-0.131785	0.156245
10429	1.735	181.03	[M+H]+		0.034	1.73	441	181.02951:32400 182.03286:7329 183.03622:2160	0.00319841	0.131725	0.156811
61712	7	1007.15	[M+H]+		0.06	2.63	493	1007.15161:522 1008.15496:0 1009.15832:0	0.00321004	0.131676	0.15726
40672	5.308	458.134	[M+H]+		0.032	8.16	28	458.13419:1573 459.13754:1574 460.1409:709	0.00321914	0.131637	0.157584
19366	6.231	255.091	[M+H]+		0.194	4.37	155	255.09052:8856 256.09387:3252 257.09723:9160	0.00322729	-0.131602	0.157861
23514	4.156	288.217	[M+H]+		0.331	9.4	315	288.21716:6750 289.22051:1531 290.22387:413	0.00324792	0.131515	0.158747
39009	2.711	440.139	[M+H]+	ion correlated with 33365; ion correlated with 4134; ion correlated with 5218; ion correlated with 3713; ion correlated with 46081; ion correlated with 4206; ion correlated with 11495; ion correlated with 12374; ion correlated with 12507; ion correlated with 14173; ion correlated with 14986; ion correlated with 16323; ion correlated with 18139; ion correlated with 19835; ion correlated with 22646…	0.004	31.81	98	440.1391:19830 441.14245:18088 442.14581:0	0.00325763	-0.131474	0.158892
46510	6.815	531.776	[M+2H]2+		0.122	4.4	8	531.77551:1470 532.77886:1746 533.78222:2221	0.00325963	0.131465	0.158892
10691	5.368	183.102	[M+H]+		0.17	27.51	274	183.10243:95104 184.10578:15778 185.10914:14425	0.00326174	0.131457	0.158892
33512	5.462	379.194	[M+H]+		0.1	7.53	547	379.19409:5829 380.19744:1942 381.2008:2051	0.00326203	0.131455	0.158892
35866	5.714	404.28	[M+H]+		0.056	9.59	221	404.28006:8570 405.28341:4866 406.28677:0	0.00326737	0.131433	0.158892
5229	9.061	135.117	[M+H]+	similar chromatogram in higher mz_36597; similar chromatogram in higher mz_47738	0.493	6.11	190	135.11685:2284 136.1202:852 137.12356:912	0.00327139	-0.131416	0.158892
9752	1.733	175.021	[M+H]+		0.299	4.67	334	175.02107:23149 176.02442:14384 177.02778:4536	0.00327171	-0.131415	0.158892
45645	4.867	519.192	[M+H]+		0.739	9.99	165	519.1925:6492 520.19585:2234 521.19921:1223	0.00327388	0.131406	0.158892
23724	2.231	290.16	[M+H]+		0.006	6.38	193	290.15991:14134 291.16326:3233 292.16662:566	0.00327448	-0.131403	0.158892
38024	4.893	429.126	[M+H]+		0.008	2.49	292	429.12628:1428 430.12963:0 431.13299:0	0.00327595	0.131397	0.158892
56384	8.473	725.558	[M+2H]2+		1	101.91	113	725.55829:52859 726.56164:22886 727.565:6497	0.00328214	-0.131371	0.158933
24766	0.633	299.064	[M+2H]2+		0.387	9.93	17	299.0639:18221 300.06725:17948 301.07061:3064	0.00328294	0.131368	0.158933
26937	6.58	318.242	[M+H]+		0.074	102.59	348	318.24164:120731 319.24499:27136 320.24835:1653242	0.00328571	-0.131356	0.158933
44708	7.965	506.479	[M+H]+	ion correlated with 53346; ion correlated with 53059; ion correlated with 50992; ion correlated with 50727; ion correlated with 46862; ion correlated with 48433; ion correlated with 48075; ion correlated with 45921; ion correlated with 45204; ion correlated with 44851; ion correlated with 43457; ion correlated with 41627; ion correlated with 39733; ion correlated with 41244; ion correlated with 3…	0.016	18.92	352	506.47864:24886 507.48199:12144 508.48535:0	0.00328875	-0.131343	0.158933
10337	0.636	180.087	[M+H]+		0.978	23.34	17	180.08694:44265 181.09029:5566 182.09365:1184	0.00328933	0.131341	0.158933
26799	5.72	317.063	[M+H]+	ion correlated with 26072; ion correlated with 23126	0.022	6.95	159	317.06329:3849 318.06664:1412 319.07:1148	0.00329432	-0.13132	0.15903
4200	2.461	126.091	[M+H]+		0.006	8.54	193	126.09079:2951 127.09414:0 128.0975:12169	0.00329636	-0.131312	0.15903
27881	4.679	327.228	[M+H]+		0.008	7.6	462	327.22845:7243 328.2318:2341 329.23516:808	0.00330667	-0.131269	0.159272
59158	8.632	835.538	[M+2H]2+		0.892	40.95	540	835.53827:7369 836.54162:4409 837.54498:1242	0.00330786	0.131264	0.159272
43405	7.197	490.896	[M+2H]2+		0.719	36.92	120	490.89578:24023 491.89913:7966 492.90249:1270	0.00330889	-0.13126	0.159272
18357	1.735	247.049	[M+2H]2+	ion correlated with 16548	0.056	3.98	334	247.04935:22616 248.0527:3234 249.05606:2814	0.00332452	-0.131195	0.159682
42228	4.896	477.128	[M+H]+		0.128	5.07	434	477.12762:3357 478.13097:1196 479.13433:881	0.00332457	0.131195	0.159682
18265	2.556	246.171	[M+2H]2+	similar chromatogram in higher mz_18431; similar chromatogram in higher mz_24126	0.984	100.81	332	246.17072:669842 247.17407:106069 248.17743:11890	0.00332498	-0.131193	0.159682
31036	7.213	355.333	[M+H]+	ion correlated with 41399	0.301	34.19	334	355.33289:9363 356.33624:1684 357.3396:0	0.00333602	-0.131147	0.160091
44324	0.865	502.148	[M+H]+		0.116	3.08	254	502.14755:1752 503.1509:1114 504.15426:569	0.00334328	0.131117	0.16027
11360	1.734	189.008	[M+H]+		0.996	83.33	334	189.00797:495939 190.01132:42047 191.01468:9649	0.0033448	-0.131111	0.16027
10441	7.564	181.05	[M+H]+		0.014	2.74	141	181.05006:24542 182.05341:3667 183.05677:2079	0.00335627	-0.131064	0.160645
43915	10.959	497.237	[M+H]+		0.092	3.11	326	497.23663:1583 498.23998:512 499.24334:392	0.00335903	-0.131053	0.160645
30181	7.044	348.239	[M+H]+	ion correlated with 33238; ion correlated with 26171; ion correlated with 33989; ion correlated with 33798; ion correlated with 18130; ion correlated with 33597	0.106	28.83	91	348.23889:16764 349.24224:22035 350.2456:8437	0.00336392	-0.131033	0.160645
16483	6.641	232.225	[M+H]+		0.331	12.24	434	232.22513:5641 233.22848:1790 234.23184:470	0.00336631	-0.131023	0.160645
673	0.84	84.081	[M+H]+		0.792	132.14	453	84.08096:122274 85.08431:7804 86.08767:1697	0.0033673	-0.131019	0.160645
45811	4.199	521.128	[M+2H]2+		0.104	4.41	126	521.12811:1362 522.13146:484 523.13482:646	0.00336784	0.131017	0.160645
21647	8.489	272.909	[M+H]+		0.032	2.46	123	272.90872:2789 273.91207:434 274.91543:1439	0.00337104	0.131004	0.160677
54182	7.189	665.023	[M+H]+	ion correlated with 53491	0.106	8.06	70	665.02289:6316 666.02624:7363 667.0296:2525	0.00338624	-0.130942	0.16128
18715	6.809	249.186	[M+H]+		0.617	4.74	557	249.18578:18730 250.18913:5077 251.19249:2039	0.00339813	-0.130894	0.161725
40649	8.692	457.82	[M+H]+		0.944	4.9	327	457.81961:2993 458.82296:1150 459.82632:0	0.00340637	-0.13086	0.161996
58299	8.882	797.581	[M+2H]2+		0.11	19.13	350	797.58063:8393 798.58398:3591 799.58734:1617	0.0034139	-0.13083	0.162211
24535	6.208	297.132	[M+H]+		0.032	5.92	242	297.13168:6299 298.13503:1784 299.13839:0	0.00341603	-0.130821	0.162211
18071	1.301	245.077	[M+H]+		0.928	6.46	31	245.0771:35820 246.08045:5958 247.08381:941	0.00342085	-0.130802	0.162319
36013	4.199	406.144	[M+H]+		0.024	7.03	394	406.14362:2435 407.14697:672 408.15033:2283	0.00342816	0.130772	0.162475
44238	4.62	501.214	[M+H]+		0.026	5.47	236	501.21399:2477 502.21734:1283 503.2207:0	0.00342928	0.130768	0.162475
33780	0.649	382.061	[M+H]+		0.068	2.08	465	382.06055:1592 383.0639:963 384.06726:0	0.00343723	-0.130736	0.162704
18441	7.198	247.243	[M+H]+		0.172	24.59	41	247.24283:4737 248.24618:1360 249.24954:0	0.0034451	-0.130704	0.162704
36273	7.304	409.271	[M+H]+		0.006	3.24	201	409.27072:2424 410.27407:1353 411.27743:752	0.00344752	0.130695	0.162704
27316	6.699	322.273	[M+H]+		0.074	39.37	434	322.27292:147635 323.27627:28092 324.27963:4633	0.00344842	-0.130691	0.162704
43070	5.188	487.175	[M+H]+		0.004	5.19	74	487.17468:2450 488.17803:703 489.18139:3223	0.00344866	0.13069	0.162704
45575	0.634	518.14	[M+H]+		0.98	10.28	248	518.13971:3817 519.14306:1435 520.14642:817	0.00345124	0.13068	0.162704
39294	5.498	443.177	[M+H]+		0.002	5.43	130	443.17657:2850 444.17992:1070 445.18328:695	0.00345226	0.130676	0.162704
20557	0.725	263.992	[M+H]+		0.387	4.24	498	263.99246:3570 264.99581:686 265.99917:323	0.00345463	-0.130666	0.162704
21757	6.948	273.648	[M+H]+		0.162	28.83	364	273.64804:5678 274.65139:1061 275.65475:9557	0.00345832	0.130652	0.162757
21748	7.097	273.258	[M+H]+		0.018	17.12	181	273.25766:5622 274.26101:1823 275.26437:1922	0.00346319	0.130632	0.162865
43072	4.201	487.187	[M+H]+		0.006	5.52	401	487.18735:1635 488.1907:1056 489.19406:930	0.00347518	0.130585	0.163308
44570	5.307	505.137	[M+H]+		0.18	4.77	157	505.13663:1480 506.13998:456 507.14334:0	0.0034792	0.130569	0.163376
21459	5.719	271.089	[M+H]+		0.066	3.74	109	271.08887:25544 272.09222:11216 273.09558:11492	0.00348708	-0.130537	0.163516
26651	3.511	315.678	[M+H]+		0.12	5.27	193	315.67825:934 316.6816:0 317.68496:0	0.00348807	-0.130533	0.163516
48685	8.633	562.682	[M+H]+		1	5.54	377	562.68225:1543 563.6856:527 564.68896:122	0.00348993	0.130526	0.163516
30185	5.936	348.257	[M+H]+		0.242	10.57	181	348.25687:9583 349.26022:3026 350.26358:2066	0.00349488	0.130507	0.163533
30226	5.95	348.992	[M+H]+		0.004	4.25	94	348.99152:1898 349.99487:417 350.99823:2032	0.00349546	-0.130504	0.163533
55666	7.559	705.512	[M+H]+	ion correlated with 39940; ion correlated with 37930; ion correlated with 58060; ion correlated with 56918; ion correlated with 54008	0.03	15.99	37	705.5116:7026 706.51495:4087 707.51831:1430	0.00350506	-0.130466	0.163862
17613	6.232	241.112	[M+H]+		0.152	5.18	155	241.11179:10688 242.11514:2323 243.1185:2709	0.00351386	-0.130432	0.164152
5698	0.934	139.532	[M+H]+		0.411	5.43	244	139.53229:1192 140.53564:0 141.539:164	0.00351841	-0.130414	0.164243
22797	5.583	282.204	[M+H]+		0.058	8.89	171	282.20425:11534 283.2076:3162 284.21096:867	0.00352997	-0.130369	0.164567
57688	8.452	774.042	[M+H]+		0.12	7.86	193	774.04242:2717 775.04577:1508 776.04913:1144	0.00353309	-0.130356	0.164567
7799	0.857	158.154	[M+H]+		0.709	17.79	242	158.15398:232259 159.15733:33797 160.16069:2514	0.00353312	-0.130356	0.164567
26186	1.813	311.889	[M+H]+		0.108	6.76	16	311.88925:5442 312.8926:673 313.89596:906	0.00354185	0.130322	0.164852
60273	9.238	898.55	[M+H]+		0.002	7.76	190	898.55048:1838 899.55383:1117 900.55719:4720	0.00354506	-0.13031	0.16488
36774	4.695	414.338	[M+H]+		0.128	6.29	225	414.33792:4234 415.34127:1982 416.34463:398	0.00354838	-0.130297	0.164914
23488	6.227	288.102	[M+H]+		0.473	6.29	155	288.10211:10158 289.10546:3641 290.10882:700	0.00355296	-0.130279	0.165006
58555	8.686	807.865	[M+H]+		0.467	4.21	327	807.86493:1091 808.86828:310 809.87164:346	0.00356389	-0.130236	0.165281
43117	4.2	487.284	[M+H]+		0.978	19.88	394	487.2836:13963 488.28695:4754 489.29031:1820	0.0035641	0.130236	0.165281
39910	7.404	449.357	[M+H]+		0.02	5.18	234	449.35724:1982 450.36059:2612 451.36395:1080	0.00357214	-0.130204	0.165533
7062	1.65	152.058	[M+H]+	similar chromatogram in higher mz_23039	0.028	5.64	326	152.05757:12517 153.06092:32134 154.06428:1976	0.00359855	-0.130102	0.166572
24743	8.795	298.878	[M+H]+		0.102	3.19	37	298.87805:1952 299.8814:309 300.88476:904	0.00360163	0.130091	0.166572
14560	4.778	216.161	[M+2H]2+	ion correlated with 12394	0.613	22.92	472	216.16075:281517 217.1641:51344 218.16746:5171	0.00360245	-0.130087	0.166572
31893	4.678	363.217	[M+H]+	similar chromatogram in higher mz_45809	0.01	9.49	50	363.21683:5134 364.22018:1658 365.22354:982	0.00361631	-0.130034	0.167076
26134	4.906	311.199	[M+H]+		0.032	3.54	544	311.19922:4527 312.20257:1392 313.20593:5907	0.00361922	0.130023	0.167076
36096	4.73	407.165	[M+H]+		0.004	4.55	542	407.16528:1720 408.16863:510 409.17199:1804	0.00362127	0.130015	0.167076
11536	7.214	190.628	[M+H]+	similar chromatogram in higher mz_48028; similar chromatogram in higher mz_38509	0.501	11	418	190.62772:1719 191.63107:209 192.63443:203	0.00362483	-0.130002	0.167119
58278	9.527	796.619	[M+H]+		0.064	10.08	282	796.61908:3596 797.62243:2078 798.62579:612	0.00363625	-0.129958	0.167476
42888	5.897	485.113	[M+H]+		0.188	4.93	460	485.11295:2078 486.1163:658 487.11966:955	0.00363785	0.129952	0.167476
42806	3.69	484.017	[M+H]+	ion correlated with 25655; ion correlated with 60259; ion correlated with 36001; ion correlated with 36929; ion correlated with 15208; ion correlated with 12581; ion correlated with 41914; ion correlated with 52534; ion correlated with 12358; ion correlated with 27170; ion correlated with 16642; ion correlated with 47740; ion correlated with 39734; ion correlated with 38914; ion correlated with 6…	0.036	23.91	327	484.0174:8183 485.02075:1891 486.02411:1344	0.00365054	-0.129904	0.167938
42832	5.747	484.174	[M+H]+		0.046	10.35	513	484.17401:2798 485.17736:3729 486.18072:0	0.00365815	0.129875	0.168166
1532	5.238	96.0434	[M+H]+		0.01	2.87	160	96.04341:3897 97.04676:404 98.05012:719	0.00366695	0.129842	0.168449
58590	9.439	809.649	[M+H]+		0.012	5.97	163	809.64868:2489 810.65203:0 811.65539:0	0.00367024	-0.129829	0.168477
6189	1.113	143.959	[M+H]+		0.998	29.48	14	143.95909:70449 144.96244:8099 145.9658:25361	0.00367456	0.129813	0.168554
7774	1.696	158.078	[M+2H]2+	ion correlated with 26604	0.042	4.27	466	158.07794:18206 159.08129:2185 160.08465:1819	0.00369069	-0.129752	0.169049
14380	5.881	215.095	[M+H]+		0.038	2.67	497	215.0954:9523 216.09875:1614 217.10211:7528	0.00369127	-0.12975	0.169049
28285	7.274	330.278	[M+H]+		0.188	55	410	330.27832:162909 331.28167:58053 332.28503:9311	0.00369379	-0.12974	0.169049
22734	7.278	281.248	[M+H]+		0.663	22.15	78	281.24826:25935 282.25161:7931 283.25497:6509	0.00369603	-0.129732	0.169049
27295	2.218	322.187	[M+H]+		0.002	4.98	373	322.18686:3532 323.19021:961 324.19357:163	0.00370331	-0.129705	0.169259
59812	8.619	871.025	[M+2H]2+		0.034	6.98	10	871.02533:1162 872.02868:768 873.03204:657	0.00370596	0.129695	0.169259
50170	7.227	586.922	[M+H]+		0.1	7.45	434	586.92163:3513 587.92498:2086 588.92834:301	0.00371079	-0.129677	0.169358
31067	4.561	356.075	[M+H]+		0.002	5.04	178	356.07501:1735 357.07836:844 358.08172:381	0.00371555	-0.129659	0.169453
31813	6.995	362.307	[M+H]+		0.002	8.91	142	362.30652:8949 363.30987:4565 364.31323:1547	0.00371853	-0.129648	0.169467
11124	2.032	186.185	[M+H]+		0.008	4.85	242	186.185:5927 187.18835:1071 188.19171:248	0.00374066	-0.129565	0.170353
1390	2.039	94.0414	[M+H]+	ion correlated with 5251; similar chromatogram in higher mz_26603; similar chromatogram in higher mz_7775; similar chromatogram in higher mz_2130; similar chromatogram in higher mz_3535; similar chromatogram in higher mz_4726; similar chromatogram in higher mz_5251; similar chromatogram in higher mz_8719; similar chromatogram in higher mz_8747; similar chromatogram in higher mz_21453; similar chr…	0.002	8.73	67	94.04138:5433 95.04473:1119 96.04809:3160	0.00374636	-0.129544	0.170369
32224	7.857	366.314	[M+H]+		0.002	13.39	168	366.31372:3507 367.31707:1205 368.32043:434	0.00374639	-0.129544	0.170369
20167	6.643	261.619	[M+H]+		0.365	7.26	320	261.61893:1078 262.62228:2533 263.62564:923	0.00375556	0.12951	0.170664
22298	7.127	278.246	[M+H]+	similar chromatogram in higher mz_38881	1	759.57	410	278.24646:2119096 279.24981:582784 280.25317:127907	0.00375847	-0.129499	0.170674
25184	7.055	302.247	[M+H]+	similar chromatogram in higher mz_29228	0.733	255.08	410	302.2468:3258532 303.25015:996122 304.25351:101942	0.00377548	-0.129437	0.171324
27588	0.638	325.114	[M+H]+		0.998	82.2	17	325.11414:156942 326.11749:54502 327.12085:9773	0.0037984	0.129352	0.17224
14954	4.561	220.098	[M+H]+		0.002	4.07	178	220.09769:3078 221.10104:0 222.1044:2765	0.00381419	-0.129295	0.172774
30518	1.736	351.096	[M+H]+		0.008	4.42	334	351.09647:4830 352.09982:807 353.10318:536	0.00381562	-0.129289	0.172774
11413	0.712	189.124	[M+H]+		0.006	6.35	166	189.12373:16875 190.12708:2690 191.13044:367	0.00384447	-0.129185	0.173835
19247	4.779	254.108	[M+H]+		0.026	4.53	462	254.10817:5881 255.11152:2785 256.11488:397	0.00384454	-0.129184	0.173835
56574	8.962	731.606	[M+H]+		1	12.42	113	731.6062:14281 732.60955:7875 733.61291:2354	0.00384741	-0.129174	0.173841
58554	5.771	807.863	[M+H]+		0.008	6.52	53	807.86346:2164 808.86681:863 809.87017:439	0.00386091	-0.129125	0.174284
56001	8.461	714.561	[M+2H]2+		0.08	6.56	113	714.56073:2369 715.56408:2447 716.56744:841	0.00386272	-0.129119	0.174284
46015	0.631	524.096	[M+H]+		0.964	19.32	133	524.09613:6454 525.09948:3612 526.10284:2816	0.00387567	0.129072	0.174744
23038	4.118	284.088	[M+H]+		0.04	5.12	453	284.08832:8461 285.09167:2232 286.09503:440	0.00388701	0.129031	0.175131
56322	8.175	723.542	[M+2H]2+		0.998	59.96	193	723.54181:39863 724.54516:19390 725.54852:3725	0.00389157	-0.129015	0.175212
15093	0.631	221.187	[M+H]+		0.635	5.91	232	221.18669:58568 222.19004:8668 223.1934:910	0.00391633	-0.128926	0.176201
25377	6.962	304.655	[M+H]+		0.158	37	188	304.65491:4620 305.65826:1018 306.66162:0	0.00392699	0.128888	0.176312
53444	10.498	647.428	[M+H]+		0.02	6.73	16	647.42834:2372 648.43169:1162 649.43505:465	0.00392719	0.128888	0.176312
43149	6.728	487.785	[M+H]+		0.134	3.63	174	487.78464:1607 488.78799:475 489.79135:347	0.00392987	0.128878	0.176312
56083	3.097	716.839	[M+H]+		0.008	0.61	3	716.83875:213 717.8421:0 718.84546:0	0.00393035	0.128877	0.176312
44479	8.798	503.466	[M+H]+		0.006	4.93	352	503.46591:1883 504.46926:515 505.47262:0	0.00393268	-0.128868	0.176312
24042	7.223	292.263	[M+H]+		0.411	39.01	348	292.26263:64466 293.26598:17241 294.26934:1917	0.00395104	-0.128803	0.177009
13414	1.734	207.045	[M+H]+	ion correlated with 13036	0.97	11.65	334	207.04532:66252 208.04867:4871 209.05203:1826	0.00395413	-0.128792	0.177023
3613	1.391	120.98	[M+H]+		0.313	1.76	474	120.97951:37077 121.98286:3511 122.98622:4769	0.00395933	0.128774	0.177131
57400	6.815	762.964	[M+2H]2+		0.074	6.98	388	762.96368:2217 763.96703:2192 764.97039:760	0.00396675	0.128748	0.177298
1749	0.6	99.0535	[M+H]+		0.004	4.01	342	99.05352:8743 100.05687:2189 101.06023:2452	0.00397357	0.128724	0.177298
31806	8.175	362.268	[M+2H]2+		1	15.06	193	362.26834:15220 363.27169:4648 364.27505:1040	0.00397762	-0.12871	0.177298
42711	7.194	482.906	[M+H]+	ion correlated with 54226; ion correlated with 51603	0.549	13.95	199	482.90573:7859 483.90908:5396 484.91244:918	0.00397907	-0.128704	0.177298
42852	7.158	484.328	[M+H]+		0.074	11.95	355	484.32825:11818 485.3316:5622 486.33496:1874	0.00397937	0.128703	0.177298
52220	7.663	624.096	[M+H]+	ion correlated with 52131; ion correlated with 52208; ion correlated with 51263; ion correlated with 52116; ion correlated with 49654	0.016	5.71	37	624.09607:3203 625.09942:0 626.10278:0	0.00397986	-0.128702	0.177298
20959	5.882	267.091	[M+H]+		0.072	3.57	155	267.09094:4961 268.09429:1396 269.09765:1265	0.00398678	-0.128677	0.177482
28651	6.821	333.686	[M+H]+		0.896	12.31	231	333.68619:1797 334.68954:343 335.6929:0	0.0040027	0.128622	0.178065
45336	8.981	515.351	[M+H]+		0.006	17.23	4	515.35077:5565 516.35412:1935 517.35748:636	0.00401003	-0.128596	0.178266
43490	7.595	492.212	[M+H]+		0.06	7.27	293	492.21194:3252 493.21529:2252 494.21865:1269	0.00401935	-0.128564	0.1785
58653	9.056	812.068	[M+H]+		0.236	6.36	279	812.06848:1588 813.07183:1856 814.07519:7464	0.00402092	-0.128558	0.1785
20059	8.784	260.949	[M+H]+		0.002	2.99	363	260.94894:1761 261.95229:352 262.95565:715	0.00403328	0.128515	0.178847
33904	8.473	383.249	[M+2H]2+		0.986	4.07	113	383.24875:5781 384.2521:3604 385.25546:2703	0.00403633	-0.128505	0.178847
21216	0.864	269.088	[M+H]+		0.309	36.49	92	269.08841:446355 270.09176:79695 271.09512:15978	0.00403721	-0.128502	0.178847
58614	9.794	810.6	[M+H]+	ion correlated with 58613	0.028	10.35	195	810.60016:4190 811.60351:2257 812.60687:3219	0.00404606	-0.128471	0.179089
41543	6.596	468.442	[M+H]+		0.537	11.22	100	468.44174:4838 469.44509:2795 470.44845:551	0.00404832	-0.128463	0.179089
24088	1.736	293.055	[M+H]+	ion correlated with 20235	0.884	8.28	334	293.05527:47947 294.05862:5743 295.06198:1780	0.00406296	-0.128413	0.179612
54112	6.65	664.164	[M+H]+		0.002	0.59	3	664.16418:189 665.16753:477 666.17089:0	0.00406988	0.128389	0.179652
7888	6.229	159.031	[M+H]+		0.002	1.21	133	159.03137:2886 160.03472:873 161.03808:7751	0.00407483	-0.128372	0.179652
55154	7.142	690.364	[M+H]+		0.07	9.67	388	690.36414:5925 691.36749:4659 692.37085:1088	0.00407604	0.128368	0.179652
40918	4.861	461.159	[M+H]+		0.004	5.94	234	461.15878:1919 462.16213:955 463.16549:0	0.00407749	0.128363	0.179652
17739	3.736	242.048	[M+H]+	ion correlated with 21994	0.004	4.48	124	242.04829:4145 243.05164:1422 244.055:4578	0.00407804	-0.128361	0.179652
25828	6.814	308.614	[M+H]+		0.888	8.38	231	308.61392:1436 309.61727:0 310.62063:0	0.00408265	0.128345	0.17973
44170	6.767	500.278	[M+H]+		0.405	25.7	126	500.27798:21153 501.28133:10311 502.28469:2358	0.00409749	0.128294	0.180202
63370	9.058	1196.86	[M+H]+		0.174	17.28	495	1196.85669:4108 1197.86004:3532 1198.8634:1524	0.00409905	-0.128289	0.180202
54173	7.387	664.588	[M+H]+		0.994	98.59	410	664.58765:115162 665.591:85748 666.59436:18715	0.00412556	-0.128198	0.181242
20765	7.197	265.253	[M+H]+	ion correlated with 33439	0.267	23.19	257	265.25339:31559 266.25674:7661 267.2601:880	0.00412982	-0.128184	0.181303
47893	0.578	549.914	[M+H]+	ion correlated with 48489; ion correlated with 42629; ion correlated with 36723; ion correlated with 29878; ion correlated with 52009; ion correlated with 60153; ion correlated with 58921; ion correlated with 57212; ion correlated with 55069	0.176	7.14	465	549.91449:8033 550.91784:122523 551.9212:10417	0.00413374	-0.128171	0.18135
27864	5.288	327.204	[M+H]+		0.635	10.43	306	327.2037:15241 328.20705:3874 329.21041:0	0.00415847	0.128087	0.182108
2915	1.251	113.963	[M+H]+		0.002	20.14	222	113.96307:3816 114.96642:783 115.96978:1570	0.0041608	0.128079	0.182108
8223	1.316	161.981	[M+H]+	ion correlated with 8231	0.603	39.17	107	161.98129:90563 162.98464:92714 163.988:1549945	0.00416173	0.128076	0.182108
41342	0.623	465.952	[M+H]+		0.01	3.61	465	465.95248:2784 466.95583:29393 467.95919:2249	0.00416251	-0.128073	0.182108
18130	7.046	245.227	[M+H]+	ion correlated with 33238; ion correlated with 26171; ion correlated with 30181; ion correlated with 33798	0.383	16.64	257	245.22734:28504 246.23069:6972 247.23405:836	0.00417968	-0.128016	0.182413
38288	7.394	431.389	[M+H]+		0.232	13.83	440	431.3894:8907 432.39275:5458 433.39611:1070	0.00418129	-0.12801	0.182413
44571	5.727	505.154	[M+H]+		0.126	9.44	85	505.15424:3342 506.15759:1427 507.16095:1579	0.00418524	0.127997	0.182413
17915	4.96	243.208	[M+H]+	similar chromatogram in higher mz_37784	0.018	7.79	350	243.2076:2006 244.21095:530 245.21431:0	0.00418993	-0.127981	0.182413
58285	9.055	797.078	[M+H]+		0.758	17.04	234	797.07812:6804 798.08148:1685 799.08484:1307	0.00419254	-0.127972	0.182413
18029	10.978	244.904	[M+H]+		0.455	16.21	433	244.90384:3349 245.90719:353 246.91055:1427	0.00419485	-0.127965	0.182413
48187	8.796	553.462	[M+H]+		0.03	6.76	247	553.46173:2243 554.46508:880 555.46844:413	0.00419706	0.127957	0.182413
8965	0.815	168.98	[M+H]+		0.301	3.45	79	168.98042:14030 169.98377:1399 170.98713:6111	0.00419732	0.127956	0.182413
53313	6.189	645.192	[M+H]+		0.076	5.13	146	645.19238:1691 646.19573:0 647.19909:1097	0.00419829	0.127953	0.182413
20507	1.682	263.901	[M+H]+		0.03	1.18	142	263.90134:1458 264.90469:314 265.90805:632	0.00420013	0.127947	0.182413
13028	0.654	203.755	[M+H]+		0.255	4.1	465	203.75511:389 204.75846:196 205.76182:100	0.00420139	0.127943	0.182413
25559	3.452	306.045	[M+H]+	ion correlated with 36841; ion correlated with 20392; ion correlated with 25659; ion correlated with 18670; ion correlated with 23475; ion correlated with 24191; ion correlated with 25306; ion correlated with 24498; ion correlated with 17007; ion correlated with 17952; ion correlated with 29548; ion correlated with 37333; ion correlated with 24314; ion correlated with 29549; ion correlated with 4…	0.006	6.38	464	306.0448:4772 307.04815:28405 308.05151:4063	0.00420403	-0.127934	0.182413
18420	2.601	247.145	[M+H]+		0.964	179.2	220	247.14488:2562375 248.14823:413058 249.15159:38644	0.00420802	-0.127921	0.182462
60855	6.63	937.317	[M+H]+		0.002	2.46	3	937.31689:243 938.32024:0 939.3236:0	0.00423233	0.12784	0.183391
59624	8.823	859.038	[M+H]+		0.022	6.8	553	859.03845:1702 860.0418:698 861.04516:826	0.00424415	-0.127801	0.183777
24461	6.57	296.26	[M+H]+		0.493	114.33	124	296.26016:429339 297.26351:83347 298.26687:44231	0.00426324	-0.127737	0.184357
12714	5.316	201.022	[M+H]+		0.002	4.72	109	201.02176:19175 202.02511:3315 203.02847:7748	0.00426337	-0.127737	0.184357
47341	0.629	542.061	[M+H]+		0.379	2.67	33	542.06116:707 543.06451:811 544.06787:605	0.00426986	0.127716	0.184512
39305	8.502	443.184	[M+H]+	ion correlated with 25092; ion correlated with 22951	0.044	5.6	92	443.18402:5192 444.18737:1390 445.19073:870	0.00430166	0.127611	0.185759
9143	2.184	170.045	[M+H]+		0.014	4.5	418	170.04532:13068 171.04867:2158 172.05203:955	0.0043111	-0.12758	0.18604
39148	8.799	441.299	[M+H]+		0.497	6.1	160	441.29852:25126 442.30187:7456 443.30523:1514	0.00432531	0.127534	0.186527
61841	7.52	1020.78	[M+H]+	ion correlated with 61238; ion correlated with 45856; ion correlated with 46070; ion correlated with 45009	0.062	12.87	37	1020.77667:6023 1021.78002:4468 1022.78338:1404	0.0043334	-0.127508	0.186749
36348	5.596	410.29	[M+H]+		0.004	7.62	181	410.28973:4572 411.29308:1721 412.29644:1954	0.00434255	-0.127478	0.187016
24706	1.571	298.87	[M+H]+		0.018	2.92	28	298.86984:1842 299.87319:602 300.87655:611	0.00434693	0.127464	0.187077
46653	6.817	533.28	[M+2H]2+		0.012	6.38	193	533.27966:2852 534.28301:3950 535.28637:3844	0.00435385	0.127441	0.187166
41878	8.355	472.945	[M+H]+	ion correlated with 47653; ion correlated with 47637; ion correlated with 46424; ion correlated with 45277; ion correlated with 47819; ion correlated with 47649; similar chromatogram in higher mz_46424; similar chromatogram in higher mz_47562; similar chromatogram in higher mz_47819; similar chromatogram in higher mz_49649	0.006	19.88	4	472.94531:5241 473.94866:477 474.95202:525	0.00435491	-0.127438	0.187166
20254	5.882	262.088	[M+H]+	similar chromatogram in higher mz_39120; similar chromatogram in higher mz_58149	1	8.88	155	262.08768:21192 263.09103:0 264.09439:0	0.0043628	-0.127412	0.187379
54626	7.711	676.535	[M+H]+	ion correlated with 53293; ion correlated with 54706	0.066	24.31	433	676.53461:4574 677.53796:3599 678.54132:9132	0.00437977	-0.127358	0.18798
40254	6.717	453.213	[M+H]+		0.014	4.89	302	453.21274:2140 454.21609:479 455.21945:5818	0.00438437	-0.127343	0.18805
1410	1.669	94.0652	[M+H]+		0.018	4.41	122	94.06519:6815 95.06854:844 96.0719:0	0.00438778	0.127332	0.188069
28184	2.744	329.862	[M+H]+		0.002	2.1	44	329.86234:1415 330.86569:0 331.86905:721	0.00439283	0.127316	0.188086
2644	6.662	109.101	[M+H]+		0.002	13.58	170	109.10126:5341 110.10461:1624 111.10797:2939	0.00439471	-0.12731	0.188086
24649	1.96	298.115	[M+H]+		0.894	4.7	497	298.11462:11398 299.11797:2781 300.12133:302	0.00439708	-0.127302	0.188086
58600	8.874	810.057	[M+H]+		0.301	9.09	193	810.05707:2145 811.06042:2832 812.06378:5165	0.00440294	-0.127283	0.18821
8527	2.568	163.977	[M+H]+		0.445	4.97	77	163.97667:1617132 164.98002:129083 165.98338:17026	0.00441387	0.127248	0.188522
40320	4.792	454.118	[M+H]+		0.004	14.17	174	454.11835:4534 455.1217:1786 456.12506:885	0.00441618	0.127241	0.188522
45031	6.579	511.168	[M+H]+		0.002	8.69	374	511.16788:1746 512.17123:616 513.17459:1101	0.00442298	0.127219	0.188685
31113	4.361	356.279	[M+H]+	similar chromatogram in higher mz_47354	0.002	4.65	414	356.27936:2042 357.28271:612 358.28607:0	0.00443298	0.127187	0.188985
19683	5.313	257.223	[M+H]+		0.182	15	410	257.22321:65211 258.22656:17290 259.22992:2160	0.0044473	-0.127142	0.189466
6679	0.86	148.043	[M+H]+		0.004	643.42	172	148.04256:813314 149.04591:65731 150.04927:2832336	0.00445026	0.127132	0.189466
29032	7.478	337.26	[M+H]+		0.068	12.74	360	337.25995:18853 338.2633:10986 339.26666:5901	0.0044559	-0.127114	0.189487
21483	6.838	271.159	[M+H]+	similar chromatogram in higher mz_27207; similar chromatogram in higher mz_26913; similar chromatogram in higher mz_27395; similar chromatogram in higher mz_35284	0.711	11.44	327	271.15869:23315 272.16204:8441 273.1654:2500	0.00445701	-0.127111	0.189487
8512	1.31	163.977	[M+H]+	ion correlated with 8518	0.84	59.32	77	163.97655:1597040 164.9799:95342 165.98326:16010	0.00445971	0.127102	0.189487
5536	0.81	138.951	[M+H]+		0.072	2.82	327	138.95108:2366 139.95443:21668 140.95779:3321	0.00446507	0.127085	0.189588
50661	7.503	595.496	[M+H]+		0.034	8.64	113	595.49567:1693 596.49902:881 597.50238:567	0.00447631	-0.12705	0.18987
58721	8.922	814.569	[M+H]+		0.138	16.16	459	814.56927:4953 815.57262:4402 816.57598:3707	0.00447772	-0.127045	0.18987
23244	1.734	285.981	[M+H]+	ion correlated with 23240; ion correlated with 11800; ion correlated with 15625	0.982	12.46	334	285.98056:9889 286.98391:2028 287.98727:0	0.00450823	-0.126949	0.190923
56173	7.447	720.081	[M+2H]2+	ion correlated with 55608	0.291	6.34	418	720.08148:2798 721.08483:2972 722.08819:1375	0.00451025	-0.126943	0.190923
56289	7.201	722.566	[M+H]+		0.108	9.34	347	722.56592:2736 723.56927:2051 724.57263:829	0.00451158	-0.126939	0.190923
23021	2.609	284.001	[M+H]+		0.01	3.09	539	284.00104:2380 285.00439:986 286.00775:381	0.00452124	-0.126909	0.191204
23369	3.731	287.046	[M+H]+		0.002	10.94	124	287.04614:6293 288.04949:2710 289.05285:916	0.00452478	-0.126898	0.191226
47113	7.296	538.442	[M+H]+		0.002	11.09	411	538.44196:1417 539.44531:3225 540.44867:21275	0.00453618	-0.126862	0.19158
15165	0.631	222.113	[M+H]+		0.01	2.01	53	222.11349:2141 223.11684:586 224.1202:15870	0.00454223	0.126843	0.191708
36058	8.884	406.749	[M+H]+		0.002	4.9	483	406.74927:2360 407.75262:543 408.75598:0	0.0045589	-0.126791	0.192166
6422	1.42	146.002	[M+H]+		0.002	1.44	47	146.00151:3773 147.00486:7916 148.00822:8238	0.0045592	-0.12679	0.192166
30685	0.633	352.584	[M+2H]2+		0.569	29.61	17	352.58356:10836 353.58691:3910 354.59027:993	0.00456217	0.126781	0.192166
8947	1.577	168.52	[M+H]+		0.19	2.05	350	168.51973:176 169.52308:136 170.52644:130	0.00456882	-0.12676	0.192318
8516	2.991	163.977	[M+H]+	ion correlated with 8533	0.07	12.62	545	163.97661:1555538 164.97996:132869 165.98332:16612	0.00457396	0.126745	0.192389
19464	6.821	255.233	[M+H]+		0.369	15.65	465	255.23277:22176 256.23612:7404 257.23948:1114	0.00457684	-0.126736	0.192389
14991	8.793	220.935	[M+H]+		0.341	3.32	549	220.93498:8123 221.93833:402 222.94169:481	0.0045811	0.126722	0.192389
12875	4.894	202.181	[M+H]+		0.078	10.71	472	202.18092:40724 203.18427:7446 204.18763:1014	0.00458264	-0.126718	0.192389
30963	0.631	355.032	[M+H]+		0.289	3.36	17	355.03217:3626 356.03552:1528 357.03888:4116	0.00458977	0.126696	0.192561
45786	7.603	520.435	[M+H]+		0.271	7.26	234	520.43469:2113 521.43804:1460 522.4414:1109	0.0045975	-0.126672	0.192758
55163	7.456	690.601	[M+H]+		0.529	17.38	448	690.60114:19996 691.60449:9608 692.60785:2573	0.00460513	-0.126648	0.19284
18706	8.771	249.184	[M+H]+		0.002	1.34	190	249.18437:1840 250.18772:464 251.19108:439	0.00460738	0.126641	0.19284
56132	8.924	718.575	[M+H]+		0.681	5.86	234	718.57532:3050 719.57867:1399 720.58203:524	0.00460868	-0.126637	0.19284
20406	5.72	263.057	[M+H]+		0.994	242.17	159	263.05719:694410 264.06054:153936 265.0639:81389	0.00461162	-0.126628	0.19284
20854	5.52	266.174	[M+H]+		0.92	7.99	469	266.17383:38248 267.17718:9337 268.18054:1985	0.00463268	-0.126564	0.19352
22033	6.196	276.222	[M+H]+		0.034	11.66	293	276.2222:2637 277.22555:1400 278.22891:797	0.00463412	-0.126559	0.19352
58639	8.464	811.508	[M+H]+		0.044	6.08	113	811.50751:1922 812.51086:0 813.51422:1681	0.00463705	-0.12655	0.19352
32934	9.578	373.248	[M+H]+		0.002	8.99	157	373.24835:3105 374.2517:980 375.25506:0	0.00465126	0.126507	0.193842
31670	2.898	361.176	[M+H]+		0.002	18.83	488	361.17633:17290 362.17968:4376 363.18304:1193	0.00465451	-0.126497	0.193842
23757	7.388	290.303	[M+H]+	ion correlated with 26641; ion correlated with 27313	0.156	10.41	348	290.30325:5991 291.3066:2196 292.30996:387	0.0046547	-0.126496	0.193842
20235	1.735	262.014	[M+H]+	ion correlated with 24088	0.511	8.85	334	262.01395:41508 263.0173:11268 264.02066:2215	0.00465701	-0.126489	0.193842
43853	6.256	496.34	[M+H]+		0.004	7.61	175	496.33981:1566 497.34316:821 498.34652:335	0.00466286	-0.126472	0.193959
25116	7.142	301.65	[M+H]+		0.062	18.79	32	301.64984:1713 302.65319:1864 303.65655:910	0.00466869	0.126454	0.194074
34817	7.733	392.807	[M+H]+		0.283	3.58	386	392.80713:1756 393.81048:223 394.81384:143	0.00467634	0.126431	0.194264
42518	6.697	480.308	[M+H]+		0.006	30.4	364	480.30817:15052 481.31152:5325 482.31488:1509	0.00468373	0.126408	0.194444
36388	9.078	410.763	[M+H]+		0.006	7.98	475	410.76321:3673 411.76656:12383 412.76992:6419	0.00469078	-0.126387	0.19452
31596	5.336	360.275	[M+H]+		0.301	4.37	352	360.27542:9614 361.27877:3048 362.28213:763	0.00469183	-0.126384	0.19452
45848	7.409	521.423	[M+H]+		0.054	7.5	484	521.42322:2907 522.42657:1580 523.42993:914	0.00469477	-0.126375	0.19452
17099	0.866	237.086	[M+H]+		0.028	3.84	484	237.08615:19075 238.0895:5394 239.09286:1568	0.00473176	-0.126263	0.195749
17976	3.554	244.155	[M+H]+		0.014	4.06	524	244.15483:3179 245.15818:896 246.16154:0	0.00473204	-0.126263	0.195749
13773	5.105	210.979	[M+H]+		0.002	1.32	174	210.97922:1806 211.98257:0 212.98593:9496	0.0047337	-0.126258	0.195749
37041	8.903	417.771	[M+H]+		0.597	11.53	360	417.771:6323 418.77435:0 419.77771:8825	0.00474973	-0.126209	0.196198
26178	6.884	311.634	[M+H]+		1	39.2	70	311.63422:10232 312.63757:22290 313.64093:8731	0.00475075	0.126206	0.196198
44533	8.765	504.345	[M+H]+		0.182	5.7	553	504.34518:2646 505.34853:869 506.35189:936	0.00476634	-0.12616	0.196437
27302	2.514	322.196	[M+2H]2+	ion correlated with 27300	0.006	2.85	122	322.19553:3958 323.19888:585 324.20224:0	0.00476804	-0.126155	0.196437
16098	1.716	229.928	[M+H]+		0.024	2.76	503	229.92842:2092 230.93177:245 231.93513:1717	0.00476864	-0.126153	0.196437
23115	2.676	284.993	[M+H]+		0.044	3.11	350	284.99338:2154 285.99673:630 287.00009:1446	0.00476893	-0.126152	0.196437
33809	8.17	382.239	[M+2H]2+		0.002	7.24	70	382.23923:3914 383.24258:2634 384.24594:2057	0.00478336	-0.126109	0.196873
33404	2.602	378.087	[M+H]+		0.088	4.04	220	378.08713:2792 379.09048:634 380.09384:267	0.00478572	-0.126102	0.196873
45812	4.927	521.131	[M+2H]2+	ion correlated with 43687; ion correlated with 31761; ion correlated with 33379; ion correlated with 55179; ion correlated with 31856; ion correlated with 30872; ion correlated with 29900	0.042	53.6	151	521.13098:65145 522.13433:33279 523.13769:6903	0.0047964	0.12607	0.197184
15964	5.396	228.197	[M+H]+		0.014	6.01	124	228.19679:8938 229.20014:1964 230.2035:646	0.00480523	-0.126044	0.197419
16667	0.63	233.983	[M+H]+		0.952	13.7	53	233.98276:19464 234.98611:6134 235.98947:1167	0.0048324	0.125964	0.198407
8410	0.641	163.061	[M+H]+		0.064	2.94	17	163.06052:32088 164.06387:4565 165.06723:9628	0.00485724	0.125891	0.199298
60144	9.236	890.546	[M+H]+		0.072	7.02	193	890.54565:1882 891.549:1479 892.55236:1062	0.00486158	-0.125878	0.199347
17204	0.62	238.037	[M+H]+		0.164	5.3	297	238.03728:12139 239.04063:1956 240.04399:0	0.00486627	-0.125865	0.199364
13036	1.734	203.972	[M+H]+	ion correlated with 13414	0.996	20.4	334	203.97229:66143 204.97564:43101 205.979:9939	0.00486828	-0.125859	0.199364
23240	1.696	285.98	[M+H]+	ion correlated with 15127; ion correlated with 23244; ion correlated with 11800; ion correlated with 15625	0.004	9.12	324	285.97986:3654 286.98321:906 287.98657:989	0.00488161	-0.12582	0.199781
23410	4.531	287.197	[M+H]+		0.056	4.02	264	287.1965:5782 288.19985:1587 289.20321:0	0.00488908	0.125798	0.19994
23904	7.274	291.269	[M+H]+	similar chromatogram in higher mz_29207; similar chromatogram in higher mz_31272; similar chromatogram in higher mz_40132; similar chromatogram in higher mz_40821; similar chromatogram in higher mz_54535	0.036	10.13	410	291.26862:4937 292.27197:18577 293.27533:4246	0.00489181	-0.12579	0.19994
45459	5.473	517.139	[M+H]+		0.002	6.76	4	517.13885:2186 518.1422:700 519.14556:1499	0.00489755	0.125773	0.200046
47237	6.799	540.427	[M+H]+		0.184	38.88	411	540.42706:16266 541.43041:9143 542.43377:2203	0.00491215	-0.125731	0.200513
38387	5.157	432.542	[M+H]+		0.257	2.47	66	432.54172:408 433.54507:0 434.54843:309	0.00492216	-0.125702	0.200792
24941	6.923	300.231	[M+H]+	ion correlated with 22304	0.188	86.82	410	300.23126:315417 301.23461:70880 302.23797:8995	0.0049308	-0.125677	0.201015
24244	2.288	294.696	[M+H]+	ion correlated with 52088	0.052	7.15	191	294.69614:3210 295.69949:0 296.70285:0	0.00494068	-0.125648	0.201186
38311	9.41	431.785	[M+H]+		0.002	5.34	494	431.78485:2255 432.7882:2081 433.79156:3595	0.00494135	0.125646	0.201186
38664	5.808	435.333	[M+H]+	ion correlated with 33237; ion correlated with 35359	0.389	8.88	365	435.33298:5473 436.33633:1986 437.33969:686	0.00494599	0.125633	0.201246
59117	8.558	833.542	[M+2H]2+		0.028	17.88	437	833.54187:5913 834.54522:6518 835.54858:2833	0.00495726	0.1256	0.201575
28131	4.877	329.212	[M+H]+		0.014	4.76	153	329.21188:1678 330.21523:1614 331.21859:5567	0.0049622	0.125586	0.201647
27659	7.202	325.757	[M+2H]2+		0.695	47.93	58	325.75674:18488 326.76009:2748 327.76345:552	0.00496787	-0.12557	0.201748
18448	2.59	247.735	[M+H]+		0.162	1.77	181	247.73451:403 248.73786:201 249.74122:144	0.00498386	-0.125524	0.202268
29556	5.326	343.016	[M+H]+	similar chromatogram in higher mz_45075	0.002	8.31	109	343.01614:2633 344.01949:1049 345.02285:551	0.00498834	-0.125511	0.20232
13033	1.579	203.972	[M+H]+		0.024	11.43	350	203.97169:13564 204.97504:7630 205.9784:6182	0.00499895	-0.125481	0.20262
55450	4.727	699.225	[M+H]+		0.022	16.13	42	699.22534:7194 700.22869:4312 701.23205:2107	0.0050033	-0.125468	0.202667
27124	7.198	320.236	[M+H]+		0.016	49.84	40	320.23599:19420 321.23934:5910 322.2427:2685	0.00500724	-0.125457	0.202697
58150	8.161	792.537	[M+H]+		0.004	9.4	469	792.53693:2134 793.54028:1475 794.54364:0	0.00501154	-0.125445	0.202742
46766	6.198	534.317	[M+H]+		0.495	18.8	363	534.31683:9678 535.32018:4064 536.32354:2772	0.00501959	-0.125422	0.202938
54417	7.139	670.492	[M+H]+		0.082	6.98	91	670.49182:2732 671.49517:2446 672.49853:0	0.00502588	-0.125404	0.203063
41599	5.596	469.204	[M+H]+		0.004	34.74	3	469.20416:10604 470.20751:4065 471.21087:1485	0.00503069	-0.12539	0.203128
16964	1.734	235.998	[M+H]+		0.998	24.91	334	235.99823:77915 237.00158:8582 238.00494:2430	0.00503926	-0.125366	0.203344
59532	8.69	854.54	[M+H]+		0.078	9.21	288	854.54034:2336 855.54369:0 856.54705:1077	0.0050548	0.125322	0.203738
18491	1.001	247.998	[M+H]+		0.259	10.27	334	247.99815:19464 249.0015:2873 250.00486:1177	0.0050561	-0.125318	0.203738
3599	1.795	120.979	[M+H]+		0.028	3.64	7	120.9794:43255 121.98275:4679 122.98611:7818	0.00505865	0.125311	0.203738
51953	0.857	619.079	[M+H]+		0.892	3.19	193	619.07861:1347 620.08196:1013 621.08532:719	0.00506929	-0.125281	0.204036
8199	9.065	161.131	[M+H]+		0.052	4.48	452	161.13142:1742 162.13477:895 163.13813:3237	0.00507779	-0.125257	0.204249
63358	9.041	1195.35	[M+H]+		0.01	5.54	495	1195.34583:1041 1196.34918:2459 1197.35254:2776	0.00508141	-0.125247	0.204265
35342	9.101	398.187	[M+H]+		0.014	0.43	125	398.18683:2245 399.19018:608 400.19354:0	0.00509522	0.125208	0.204637
5453	1.146	137.361	[M+H]+	ion correlated with 171; ion correlated with 3710; ion correlated with 6004; ion correlated with 7941; ion correlated with 2473; ion correlated with 4646; ion correlated with 766; ion correlated with 6814; ion correlated with 8342; ion correlated with 172; ion correlated with 3223; ion correlated with 3368; ion correlated with 3709; ion correlated with 4129; ion correlated with 4762; ion correlat…	0.016	23.11	222	137.36148:7846 138.36483:1055 139.36819:519	0.00509747	0.125202	0.204637
34113	7.379	385.235	[M+H]+		0.004	17.3	536	385.23465:10517 386.238:4946 387.24136:0	0.00510035	-0.125194	0.204637
59905	10.007	875.707	[M+H]+		0.002	9.04	352	875.70703:1690 876.71038:575 877.71374:263	0.0051402	-0.125082	0.206083
24464	7.319	296.296	[M+H]+	similar chromatogram in higher mz_53609	0.541	103.92	410	296.29572:551856 297.29907:165437 298.30243:16607	0.00514826	-0.12506	0.206083
24727	9.321	298.877	[M+H]+		0.032	3.21	57	298.87656:3006 299.87991:256 300.88327:1028	0.00514867	0.125059	0.206083
23497	5.33	288.144	[M+H]+	ion correlated with 26007; similar chromatogram in higher mz_33156; similar chromatogram in higher mz_59225	0.012	4.08	472	288.14423:4694 289.14758:2384 290.15094:0	0.00514995	-0.125055	0.206083
57398	0.575	762.865	[M+2H]2+	ion correlated with 50494; ion correlated with 52397; ion correlated with 55309; ion correlated with 56479; ion correlated with 53975; ion correlated with 58281; ion correlated with 59068; ion correlated with 60796; ion correlated with 60280; ion correlated with 59711; ion correlated with 58903; ion correlated with 60148	0.182	36.48	465	762.86505:29445 763.8684:3835 764.87176:653	0.00515264	-0.125048	0.206083
25611	7.388	306.278	[M+H]+	similar chromatogram in higher mz_45105; similar chromatogram in higher mz_44677; similar chromatogram in higher mz_54817; similar chromatogram in higher mz_47542	1	232.26	348	306.27756:1124927 307.28091:410281 308.28427:38370	0.00516268	-0.12502	0.206337
28359	2.148	331.144	[M+H]+		0.14	9.6	466	331.1442:95162 332.14755:22033 333.15091:8208	0.00516677	-0.125008	0.206337
28900	4.887	336.168	[M+H]+		0.004	5	109	336.16794:2196 337.17129:939 338.17465:327	0.00517368	-0.124989	0.206337
22544	7.736	280.198	[M+H]+	similar chromatogram in higher mz_40465; similar chromatogram in higher mz_33938; similar chromatogram in higher mz_49391	0.275	4.61	338	280.19794:3379 281.20129:632 282.20465:0	0.00517517	0.124985	0.206337
3919	3.299	123.117	[M+H]+		0.022	6.21	466	123.11699:2715 124.12034:364 125.1237:0	0.00517565	0.124984	0.206337
8224	1.387	161.981	[M+H]+		0.052	6.14	78	161.98134:89581 162.98469:98713 163.98805:1599485	0.00518115	0.124968	0.206337
21960	2.34	275.497	[M+H]+	ion correlated with 33352; ion correlated with 21969; ion correlated with 36591	0.006	54.19	373	275.49719:34901 276.50054:1907 277.5039:0	0.00518503	-0.124958	0.206337
24236	6.89	294.244	[M+H]+		0.126	87.96	472	294.24432:274653 295.24767:75639 296.25103:9913	0.00519031	-0.124943	0.206337
32000	7.832	364.357	[M+H]+		0.008	7.98	410	364.35651:2788 365.35986:927 366.36322:0	0.00519243	-0.124937	0.206337
38177	5.901	430.296	[M+H]+		0.002	8.35	462	430.29578:5932 431.29913:2625 432.30249:2850	0.00519358	-0.124934	0.206337
30193	7.349	348.291	[M+H]+		0.22	21.77	133	348.29129:15801 349.29464:6789 350.298:4836	0.00519479	-0.124931	0.206337
14913	6.948	219.212	[M+H]+	ion correlated with 26279; similar chromatogram in higher mz_35653	0.285	18.58	257	219.21164:7283 220.21499:2076 221.21835:243	0.00521427	-0.124877	0.206981
16474	5.399	232.192	[M+H]+		0.034	6.31	171	232.19168:9432 233.19503:2268 234.19839:0	0.00523689	-0.124815	0.207604
46628	5.839	533.208	[M+2H]2+		0.008	7.79	541	533.20825:2497 534.2116:1545 535.21496:0	0.00524385	0.124796	0.207604
18710	6.697	249.185	[M+H]+		0.002	3.44	181	249.18513:14313 250.18848:3300 251.19184:2588	0.00524606	-0.12479	0.207604
10044	6.16	177.127	[M+H]+	ion correlated with 18857; similar chromatogram in higher mz_12105; similar chromatogram in higher mz_18857	0.124	4.05	362	177.12704:5180 178.13039:939 179.13375:1097	0.00524609	0.12479	0.207604
46403	5.305	530.599	[M+H]+		0.1	3.38	325	530.59869:489 531.60204:0 532.6054:570	0.00524636	0.124789	0.207604
63052	5.489	1157.88	[M+H]+		0.082	1.83	296	1157.88196:396 1158.88531:0 1159.88867:455	0.00525042	-0.124778	0.207608
16548	1.736	233.061	[M+H]+	ion correlated with 18357; similar chromatogram in higher mz_18357; similar chromatogram in higher mz_20235; similar chromatogram in higher mz_24088; similar chromatogram in higher mz_30518; similar chromatogram in higher mz_39953	0.068	4.53	334	233.06064:23751 234.06399:2784 235.06735:3017	0.00525511	-0.124765	0.207608
43378	6.156	490.353	[M+H]+		0.533	9.54	193	490.35309:7559 491.35644:4075 492.3598:990	0.00525667	-0.124761	0.207608
29907	0.616	346.122	[M+H]+		0.094	1.98	31	346.12238:1212 347.12573:470 348.12909:339	0.00525956	0.124753	0.207608
29536	6.82	342.674	[M+H]+		0.234	7.05	555	342.67401:917 343.67736:514 344.68072:0	0.00526333	0.124743	0.207628
61979	9.046	1034.09	[M+H]+		0.106	8.17	446	1034.09363:2070 1035.09698:761 1036.10034:227	0.00527629	-0.124707	0.207954
41397	6.712	466.35	[M+H]+		0.008	8.64	146	466.35049:2387 467.35384:951 468.3572:0	0.00527901	0.1247	0.207954
7441	1.063	155.131	[M+H]+		0.006	0.27	538	155.13078:13216 156.13413:1112 157.13749:3786	0.00528516	-0.124683	0.207954
6303	5.299	144.982	[M+H]+		0.034	1.16	327	144.98183:26095 145.98518:1329 146.98854:2757	0.0052912	-0.124667	0.207954
21231	2.6	269.127	[M+H]+		0.208	4.53	220	269.12653:12975 270.12988:2376 271.13324:667	0.00529251	-0.124663	0.207954
31581	2.336	360.202	[M+H]+		0.126	5.59	242	360.20206:11695 361.20541:3562 362.20877:659	0.00529543	-0.124655	0.207954
11125	0.863	186.185	[M+H]+		0.383	36.53	291	186.18524:136761 187.18859:29411 188.19195:2956	0.00529982	-0.124643	0.207954
40056	0.635	451.03	[M+H]+		0.892	6.71	17	451.0303:3903 452.03365:2047 453.03701:5980	0.00530405	0.124632	0.207954
26870	7.198	317.766	[M+H]+		0.339	8.49	333	317.76617:1927 318.76952:732 319.77288:0	0.00530572	-0.124627	0.207954
16121	0.632	229.988	[M+H]+		0.078	5.34	17	229.98766:2967 230.99101:1041 231.99437:2874	0.00530722	0.124623	0.207954
15442	0.835	224.129	[M+H]+		0.289	4.84	181	224.12863:110472 225.13198:22317 226.13534:10858	0.00530958	0.124617	0.207954
28358	1.86	331.144	[M+H]+		0.14	10.18	466	331.14395:94548 332.1473:16190 333.15066:6500	0.00531096	-0.124613	0.207954
23231	2.54	285.693	[M+H]+		0.052	8.24	382	285.69339:3605 286.69674:188 287.7001:0	0.00531836	-0.124593	0.208079
23446	6.199	287.633	[M+H]+		0.545	8.08	363	287.63333:1485 288.63668:669 289.64004:564	0.00532071	-0.124587	0.208079
14139	8.432	213.147	[M+H]+		0.01	1.35	150	213.14682:3322 214.15017:0 215.15353:0	0.0053387	0.124538	0.208654
14340	0.627	215.013	[M+H]+		0.002	2.05	67	215.01311:5599 216.01646:1452 217.01982:0	0.00534682	0.124517	0.208662
59903	9.156	875.56	[M+2H]2+		0.236	9.87	250	875.55963:2640 876.56298:2881 877.56634:1598	0.00534988	-0.124508	0.208662
38972	0.85	439.33	[M+H]+	ion correlated with 39164	0.028	11.89	242	439.32953:13495 440.33288:6063 441.33624:9957	0.00535203	-0.124503	0.208662
10229	1.733	179.05	[M+H]+	ion correlated with 19614	0.675	6.34	334	179.04956:22253 180.05291:1864 181.05627:0	0.00535286	-0.1245	0.208662
60140	8.565	890.521	[M+2H]2+		0.954	40.48	145	890.52124:7074 891.52459:3759 892.52795:1591	0.00535538	0.124494	0.208662
8518	1.283	163.977	[M+H]+	ion correlated with 8512	0.102	53.15	68	163.97662:1542512 164.97997:97373 165.98333:16635	0.00536172	0.124477	0.208706
25664	4.562	307.051	[M+H]+		0.036	4.3	178	307.05078:7086 308.05413:1908 309.05749:807	0.00536308	-0.124473	0.208706
40240	5.806	453.194	[M+H]+		0.002	24.59	174	453.19385:9928 454.1972:3367 455.20056:0	0.00537355	0.124445	0.208985
53560	7.947	649.514	[M+H]+		0.04	2.04	353	649.51404:1448 650.51739:0 651.52075:327	0.00538914	-0.124403	0.209278
47112	7.73	538.437	[M+H]+		0.22	14.61	429	538.43701:2773 539.44036:1347 540.44372:0	0.00539085	-0.124399	0.209278
63019	2.127	1153.63	[M+H]+	ion correlated with 55249; ion correlated with 57718; ion correlated with 55010; ion correlated with 57371; ion correlated with 52732; ion correlated with 55307; ion correlated with 52061; ion correlated with 52823; ion correlated with 52344; ion correlated with 53262; ion correlated with 53279; ion correlated with 57395; ion correlated with 60794; ion correlated with 61062; ion correlated with 5…	0.086	13.67	216	1153.63123:2112 1154.63458:709 1155.63794:851	0.005391	0.124398	0.209278
37467	8.733	422.76	[M+H]+		0.004	8.52	495	422.75977:6131 423.76312:33191 424.76648:4708	0.00541361	0.124338	0.210028
8622	0.714	165.076	[M+H]+		0.148	4.21	498	165.07584:10172 166.07919:19953 167.08255:10089	0.00543306	-0.124286	0.21051
54226	7.188	666.02	[M+H]+		0.068	11.07	60	666.01996:5197 667.02331:3621 668.02667:2337	0.00543317	-0.124286	0.21051
19694	7.149	257.304	[M+H]+		0.002	0.64	146	257.3038:1890 258.30715:0 259.31051:222	0.00543601	0.124278	0.21051
26943	7.318	318.278	[M+H]+		0.405	43.55	410	318.27811:167473 319.28146:47802 320.28482:5609	0.00544786	-0.124247	0.21071
12350	0.629	197.961	[M+H]+		0.926	22.55	25	197.96107:7036 198.96442:0 199.96778:1012	0.00544968	0.124242	0.21071
26056	7.441	310.311	[M+H]+	similar chromatogram in higher mz_52750; similar chromatogram in higher mz_61852	0.976	861.32	410	310.31143:1808648 311.31478:610050 312.31814:66655	0.00545115	-0.124238	0.21071
22774	3.629	282.109	[M+H]+		0.018	8.65	225	282.10886:19510 283.11221:54870 284.11557:8546	0.00545621	-0.124225	0.210777
36919	4.339	416.301	[M+H]+		0.01	4.58	250	416.30072:2317 417.30407:976 418.30743:462	0.00546702	0.124196	0.211066
15128	1.735	222.019	[M+H]+		0.944	9.59	334	222.01906:27953 223.02241:3109 224.02577:1339	0.00547353	-0.124179	0.211189
32158	0.852	365.993	[M+H]+		0.192	3.52	37	365.99265:2125 366.996:0 367.99936:2362	0.00549356	-0.124127	0.211722
17357	4.844	239.058	[M+H]+		0.01	2.81	155	239.05827:3850 240.06162:1288 241.06498:0	0.00549402	-0.124125	0.211722
24696	6.776	298.628	[M+H]+		0.307	23.66	155	298.62766:4564 299.63101:7737 300.63437:3938	0.0055032	0.124101	0.211897
30444	3.149	350.778	[M+H]+		0.006	17.56	262	350.77817:13926 351.78152:844 352.78488:0	0.00550525	-0.124096	0.211897
50063	6.263	585.243	[M+H]+		0.004	10.21	346	585.24316:1939 586.24651:1408 587.24987:0	0.00554099	0.124003	0.213076
45647	4.813	519.194	[M+H]+		0.006	4.39	5	519.19354:2298 520.19689:0 521.20025:584	0.00554486	0.123993	0.213076
28914	6.705	336.248	[M+H]+	similar chromatogram in higher mz_56982; similar chromatogram in higher mz_50103; similar chromatogram in higher mz_50035; similar chromatogram in higher mz_57027; similar chromatogram in higher mz_52436	0.078	35.14	45	336.24817:20729 337.25152:4146 338.25488:4308	0.00554846	-0.123983	0.213076
19639	6.231	257.086	[M+2H]2+		0.004	4.03	155	257.08572:5374 258.08907:2633 259.09243:2481	0.00555218	-0.123974	0.213076
15612	1.649	225.943	[M+H]+		0.004	3.22	142	225.94302:2255 226.94637:0 227.94973:29838	0.00555269	0.123972	0.213076
61258	7.515	964.711	[M+H]+	ion correlated with 60580; ion correlated with 59923; ion correlated with 59102	0.014	5.91	548	964.71112:1962 965.71447:1642 966.71783:512	0.00556004	-0.123953	0.213229
19153	0.594	253.214	[M+H]+		0.008	6.21	232	253.21385:1466 254.2172:443 255.22056:0	0.00556693	-0.123935	0.213284
49884	4.944	582.255	[M+H]+		0.012	7.49	234	582.25494:2055 583.25829:8608 584.26165:4147	0.00556821	-0.123932	0.213284
10703	1.887	183.113	[M+H]+		0.046	3.97	174	183.11256:4779 184.11591:592 185.11927:2595	0.00557762	-0.123908	0.213516
24918	2.761	300.2	[M+2H]2+		0.004	8.99	122	300.19974:46840 301.20309:4852 302.20645:691	0.00558352	-0.123892	0.213564
42915	5.74	485.187	[M+H]+	ion correlated with 42913; ion correlated with 45464	0.15	10.47	300	485.18671:4263 486.19006:1747 487.19342:1139	0.00558761	0.123882	0.213564
22777	2.275	282.12	[M+H]+		0.148	8.81	350	282.12045:21997 283.1238:4213 284.12716:596	0.005589	-0.123878	0.213564
546	6.262	80.0493	[M+H]+		0.006	1.43	120	80.04934:1726 81.05269:364 82.05605:0	0.00560007	0.12385	0.21375
47361	6.768	542.326	[M+H]+		0.76	184.93	72	542.32587:168947 543.32922:68705 544.33258:14555	0.00560197	0.123845	0.21375
14527	2.789	216.069	[M+H]+		0.004	7.63	276	216.06877:12419 217.07212:2787 218.07548:1322	0.0056062	-0.123834	0.21375
63371	5.509	1197.18	[M+H]+		0.05	1.79	431	1197.18103:307 1198.18438:0 1199.18774:393	0.00560735	-0.123831	0.21375
5981	2.405	142.086	[M+H]+		0.048	7.56	462	142.08644:36878 143.08979:3968 144.09315:5538	0.0056197	-0.123799	0.214092
30386	3.007	350.119	[M+H]+		0.056	3124.71	42	350.11932:11059625 351.12267:2588676 352.12603:803144	0.00564057	-0.123745	0.214758
47116	7.124	538.468	[M+H]+		0.407	13.71	418	538.46838:3383 539.47173:3187 540.47509:1800	0.00564686	-0.123729	0.214869
54247	7.707	666.578	[M+H]+		0.222	12.39	504	666.57843:4588 667.58178:3066 668.58514:992	0.00566139	-0.123692	0.215116
8265	2.248	161.982	[M+H]+		0.002	7.66	239	161.98174:79009 162.98509:116659 163.98845:1373052	0.0056671	0.123678	0.215116
2635	6.944	109.101	[M+H]+	ion correlated with 11321	0.078	7	196	109.10107:6655 110.10442:1469 111.10778:3554	0.00566711	-0.123677	0.215116
40994	3.853	462.107	[M+H]+		0.024	3.43	403	462.10669:1563 463.11004:834 464.1134:441	0.00566732	-0.123677	0.215116
35603	2.628	401.199	[M+H]+	ion correlated with 34478; ion correlated with 10602; ion correlated with 12373; ion correlated with 12506; ion correlated with 12587; ion correlated with 14012; ion correlated with 14985; ion correlated with 18138; ion correlated with 21028; ion correlated with 21926; ion correlated with 26257; ion correlated with 30075; ion correlated with 31886; ion correlated with 33882; ion correlated with 3…	0.002	3.36	98	401.19907:2946 402.20242:0 403.20578:589	0.00567033	-0.123669	0.215116
20562	3.728	264.028	[M+H]+		0.016	3.48	97	264.02835:3021 265.0317:0 266.03506:338	0.00568757	-0.123625	0.21559
53222	4.884	643.059	[M+H]+		0.004	4.97	174	643.05927:1705 644.06262:913 645.06598:0	0.00569248	0.123613	0.21559
4418	3.088	128.107	[M+H]+	ion correlated with 12215; ion correlated with 7558; ion correlated with 9665; ion correlated with 11320	0.124	19.02	368	128.10706:92786 129.11041:9880 130.11377:993	0.00569302	-0.123611	0.21559
4886	5.252	132.102	[M+H]+		0.006	3.7	188	132.10236:3497 133.10571:0 134.10907:575	0.00569683	-0.123602	0.215605
18314	8.794	246.943	[M+H]+		0.677	3.37	137	246.94295:4306 247.9463:1447 248.94966:1052	0.00571021	0.123568	0.215983
40403	4.166	455.155	[M+H]+		0.006	9.72	4	455.15536:2688 456.15871:1112 457.16207:961	0.00571808	0.123548	0.216086
1294	0.911	91.5092	[M+2H]2+		0.994	1145.25	396	91.50915:106483 92.5125:21147 93.51586:4697	0.00571976	0.123544	0.216086
18539	2.991	248.165	[M+H]+		0.002	11.04	397	248.16466:3867 249.16801:1480 250.17137:494	0.00572399	-0.123533	0.216117
15094	5.081	221.191	[M+H]+		0.002	6.91	141	221.19073:9308 222.19408:2317 223.19744:0	0.00572819	0.123522	0.216147
20681	0.629	265.024	[M+H]+		0.411	17.12	122	265.02435:86614 266.0277:23026 267.03106:5176	0.00574031	0.123492	0.216476
45913	6.511	522.401	[M+H]+	ion correlated with 34616; ion correlated with 38585; ion correlated with 48906	0.016	18.62	182	522.401:9814 523.40435:3801 524.40771:1144	0.00575603	-0.123452	0.216939
55174	7.38	691.1	[M+2H]2+		0.449	6.39	91	691.09985:4463 692.1032:5751 693.10656:948	0.00576182	-0.123438	0.217017
49665	6.817	578.278	[M+H]+		0.972	17.43	231	578.27789:7020 579.28124:7145 580.2846:4774	0.00576811	0.123422	0.217017
15659	0.864	226.03	[M+2H]2+		0.228	2.18	31	226.02979:2743 227.03314:0 228.0365:1090	0.00576836	-0.123421	0.217017
33396	2.719	378.007	[M+H]+		0.034	4.38	336	378.00677:3424 379.01012:1133 380.01348:375	0.00578894	-0.123369	0.217662
10336	0.754	180.087	[M+H]+		0.068	7.61	350	180.08687:11322 181.09022:1616 182.09358:3158	0.00579882	0.123345	0.217904
29435	7.21	341.353	[M+H]+		0.944	83.12	348	341.35342:40213 342.35677:9043 343.36013:1349	0.0058201	-0.123292	0.218575
21694	0.631	273.079	[M+2H]2+		0.094	2.47	415	273.07944:3977 274.08279:942 275.08615:499	0.00584773	0.123223	0.219482
1595	0.643	97.0281	[M+H]+	ion correlated with 6332; similar chromatogram in higher mz_27588; similar chromatogram in higher mz_40056; similar chromatogram in higher mz_24107; similar chromatogram in higher mz_40215; similar chromatogram in higher mz_29479	1	21.52	111	97.02814:76615 98.03149:7043 99.03485:12496	0.00585583	0.123203	0.219534
38625	0.636	435.058	[M+H]+		0.862	13.13	288	435.05759:7815 436.06094:3075 437.0643:6547	0.00585604	0.123202	0.219534
57987	8.176	785.512	[M+2H]2+		0.952	10.23	193	785.51233:4453 786.51568:2699 787.51904:1467	0.00587043	-0.123167	0.219669
17917	9.062	243.21	[M+H]+	similar chromatogram in higher mz_48732	0.99	10.39	217	243.21046:1900 244.21381:639 245.21717:789	0.00587325	-0.12316	0.219669
20948	5.286	267.055	[M+H]+		0.002	2.66	119	267.0545:1982 268.05785:0 269.06121:893	0.0058736	-0.123159	0.219669
18566	2.584	248.616	[M+H]+	ion correlated with 43841	0.142	4.35	485	248.61557:3742 249.61892:245 250.62228:0	0.00587856	-0.123147	0.219669
30436	7.833	350.342	[M+H]+	ion correlated with 36293; similar chromatogram in higher mz_52843	0.108	12.72	369	350.34207:16210 351.34542:5911 352.34878:689	0.00587989	-0.123143	0.219669
7718	0.871	157.342	[M+H]+		0.064	1.14	41	157.34236:92 158.34571:0 159.34907:0	0.00588153	-0.123139	0.219669
4986	8.063	133.035	[M+H]+		0.014	2.12	183	133.03513:303586 134.03848:44282 135.04184:43236	0.0058839	0.123133	0.219669
24077	2.871	293.027	[M+H]+	ion correlated with 27840; ion correlated with 15920; ion correlated with 11616; ion correlated with 10253; ion correlated with 5420; ion correlated with 12052; ion correlated with 588; ion correlated with 27571; ion correlated with 16018; ion correlated with 17579; ion correlated with 13959; ion correlated with 19726; ion correlated with 17843; ion correlated with 15651; ion correlated with 2154…	0.036	8.83	360	293.02728:12054 294.03063:1952 295.03399:2196	0.00589332	-0.12311	0.219891
40962	7.841	461.365	[M+2H]2+	ion correlated with 49243; ion correlated with 47878; ion correlated with 48034; ion correlated with 46221; ion correlated with 46361; ion correlated with 44614; ion correlated with 44804; ion correlated with 42778; ion correlated with 42981; ion correlated with 41156; ion correlated with 38975; ion correlated with 58767; ion correlated with 57656; ion correlated with 56475	0.03	37.8	352	461.36523:33747 462.36858:7181 463.37194:1203	0.0059003	-0.123093	0.220022
63357	8.63	1195.33	[M+2H]2+		0.505	52.49	498	1195.33228:5833 1196.33563:7524 1197.33899:2651	0.00590677	-0.123077	0.220134
9647	0.738	174.076	[M+H]+		0.008	6.36	31	174.07632:10454 175.07967:2073 176.08303:0	0.00591239	0.123063	0.220214
17150	6.794	237.185	[M+H]+	ion correlated with 21000	0.06	5.34	182	237.18542:9986 238.18877:1959 239.19213:2383	0.00592061	-0.123043	0.220275
14829	1.266	218.983	[M+H]+		0.014	2.66	138	218.98341:2390 219.98676:0 220.99012:3194	0.00592097	0.123042	0.220275
25268	3.554	303.227	[M+H]+		0.052	7.6	345	303.22745:16126 304.2308:3461 305.23416:624	0.00592671	-0.123028	0.220359
40629	6.211	457.293	[M+H]+		0.008	6.56	146	457.29327:2391 458.29662:1711 459.29998:0	0.00593095	0.123018	0.220387
36635	2.926	413.142	[M+H]+	similar chromatogram in higher mz_51103	0.441	5.61	241	413.14172:5724 414.14507:1742 415.14843:639	0.00594415	-0.122985	0.220748
28732	7.681	334.31	[M+H]+	similar chromatogram in higher mz_51664; similar chromatogram in higher mz_58480; similar chromatogram in higher mz_37978; similar chromatogram in higher mz_50487; similar chromatogram in higher mz_62887	0.82	24.57	504	334.3096:181862 335.31295:80373 336.31631:9911	0.00595594	-0.122957	0.221007
63186	9.046	1174.36	[M+2H]2+		0.224	7.22	388	1174.35767:1553 1175.36102:1590 1176.36438:869	0.0059581	-0.122951	0.221007
17675	1.672	241.954	[M+H]+		0.232	3.82	487	241.95399:19218 242.95734:2650 243.9607:895	0.00597443	0.122912	0.221484
21835	7.108	274.656	[M+H]+		0.814	69.07	373	274.65576:10242 275.65911:3399 276.66247:0	0.0059931	0.122866	0.222042
3885	0.863	123.055	[M+H]+	similar chromatogram in higher mz_41089	1	30.16	297	123.05475:1191138 124.0581:113312 125.06146:5641	0.00599687	-0.122857	0.222042
17662	3.064	241.954	[M+H]+		0.004	4.49	389	241.95367:19053 242.95702:3192 243.96038:788	0.00600001	0.122849	0.222042
5241	0.86	135.269	[M+H]+		0.156	0.95	347	135.26904:186 136.27239:0 137.27575:0	0.00600888	0.122828	0.222241
28339	2.336	331.093	[M+2H]2+	ion correlated with 31955; ion correlated with 33308; ion correlated with 31399; ion correlated with 31646; ion correlated with 34667; ion correlated with 35670; ion correlated with 31866; ion correlated with 48301; ion correlated with 35744; ion correlated with 34756; ion correlated with 45629; ion correlated with 38527; ion correlated with 39080; ion correlated with 18285; ion correlated with 2…	0.04	4.84	270	331.09341:6625 332.09676:3217 333.10012:0	0.00602596	0.122787	0.222743
28254	2.907	330.167	[M+H]+		0.176	3.25	468	330.16663:2847 331.16998:587 332.17334:322	0.00603316	-0.122769	0.222879
43004	5.081	486.154	[M+H]+		0.002	10.93	141	486.15353:3272 487.15688:2404 488.16024:444	0.00603847	0.122756	0.222945
25361	7.206	304.263	[M+H]+		0.926	894.65	410	304.26285:6308194 305.2662:1701570 306.26956:166165	0.00604359	-0.122744	0.223004
18331	8.937	246.943	[M+H]+	ion correlated with 18322	0.06	3.03	526	246.94344:4502 247.94679:874 248.95015:1033	0.00605534	0.122716	0.223026
11916	1.735	194.024	[M+H]+		0.19	16.86	334	194.02359:10807 195.02694:5510 196.0303:0	0.00605623	-0.122714	0.223026
58860	8.561	821.047	[M+2H]2+		0.661	7.98	440	821.04742:2209 822.05077:1366 823.05413:2708	0.00606777	-0.122686	0.223026
10137	2.358	177.996	[M+H]+		0.032	12.34	120	177.99609:11840 178.99944:1348 180.0028:1655	0.00606798	-0.122685	0.223026
11915	1.411	194.022	[M+H]+		0.002	11.01	188	194.02205:3606 195.0254:3728 196.02876:0	0.00606979	-0.122681	0.223026
20492	7.277	263.238	[M+H]+	similar chromatogram in higher mz_29172; similar chromatogram in higher mz_32083; similar chromatogram in higher mz_44109; similar chromatogram in higher mz_47013; similar chromatogram in higher mz_41967; similar chromatogram in higher mz_37627; similar chromatogram in higher mz_42259; similar chromatogram in higher mz_54823	0.545	18.27	78	263.2381:6720 264.24145:2081 265.24481:27821	0.00607081	-0.122679	0.223026
37023	7.013	417.337	[M+H]+	similar chromatogram in higher mz_61259	0.786	18.67	451	417.33743:21712 418.34078:10463 419.34414:0	0.00607263	-0.122674	0.223026
7216	3.445	153.128	[M+H]+		0.465	12.35	226	153.12788:58864 154.13123:10433 155.13459:88102	0.00607377	0.122672	0.223026
12656	4.843	200.165	[M+H]+		0.13	7.72	124	200.16524:12647 201.16859:2915 202.17195:0	0.00608053	-0.122655	0.223026
21815	3.689	274.201	[M+H]+		0.188	3.32	121	274.20056:4536 275.20391:13788 276.20727:2043	0.00608301	0.122649	0.223026
28416	6.329	331.332	[M+H]+	ion correlated with 37078; ion correlated with 35353; ion correlated with 29869; ion correlated with 32947; ion correlated with 29622	0.2	20.04	124	331.332:14747 332.33535:4180 333.33871:1152	0.00608503	-0.122645	0.223026
17251	5.318	238.181	[M+H]+	similar chromatogram in higher mz_23418; similar chromatogram in higher mz_25346; similar chromatogram in higher mz_26598; similar chromatogram in higher mz_36318; similar chromatogram in higher mz_38936; similar chromatogram in higher mz_39079; similar chromatogram in higher mz_40349; similar chromatogram in higher mz_41571; similar chromatogram in higher mz_41659; similar chromatogram in higher…	0.178	12.28	348	238.18074:16673 239.18409:5693 240.18745:839	0.0060925	-0.122627	0.223026
34077	0.633	385.096	[M+H]+		0.792	39.02	17	385.09592:67903 386.09927:20723 387.10263:7819	0.00609408	0.122623	0.223026
11243	6.943	187.134	[M+H]+		0.044	4.58	549	187.13367:5834 188.13702:44173 189.14038:4768	0.00609507	-0.122621	0.223026
21380	6.273	270.244	[M+2H]2+		0.347	52.95	472	270.24423:234943 271.24758:47405 272.25094:5910	0.00609927	-0.122611	0.223026
12147	1.724	196.003	[M+H]+		0.006	3.51	171	196.00253:26990 197.00588:2368 198.00924:653	0.00610341	0.122601	0.223026
45054	7.495	511.256	[M+H]+		0.729	11.95	422	511.25616:5898 512.25951:1654 513.26287:2024	0.00610398	0.122599	0.223026
35501	9.648	399.772	[M+H]+		0.004	5.81	437	399.77216:2385 400.77551:784 401.77887:234	0.00611009	-0.122585	0.22312
21355	0.632	270.119	[M+H]+		0.988	58.28	213	270.11948:85609 271.12283:22247 272.12619:6079	0.00612455	0.12255	0.223454
54440	7.25	671.433	[M+H]+		0.002	9.89	308	671.43311:1729 672.43646:2741 673.43982:1752	0.00612626	-0.122546	0.223454
47139	0.63	539.058	[M+H]+		0.725	6.63	107	539.05835:2697 540.0617:3409 541.06506:1522	0.00613855	0.122517	0.223773
42992	5.248	486.099	[M+H]+		0.016	7.99	173	486.09918:1999 487.10253:1025 488.10589:627	0.00614631	0.122499	0.223912
25827	7.283	308.296	[M+H]+	similar chromatogram in higher mz_37096; similar chromatogram in higher mz_40474; similar chromatogram in higher mz_38684	0.689	64.39	410	308.29617:320633 309.29952:105062 310.30288:11527	0.00615404	-0.12248	0.223912
27301	2.328	322.195	[M+H]+		0.036	3.42	78	322.19464:2587 323.19799:402 324.20135:0	0.0061579	-0.122471	0.223912
8222	0.812	161.981	[M+H]+		0.996	20.49	67	161.98128:51444 162.98463:31363 163.98799:897798	0.00615974	0.122467	0.223912
29053	2.097	337.638	[M+H]+		0.04	4.21	509	337.63766:800 338.64101:305 339.64437:0	0.00616002	-0.122466	0.223912
40105	5.389	451.305	[M+2H]2+	ion correlated with 39258; ion correlated with 42134; ion correlated with 41951	0.038	11.11	401	451.30539:5028 452.30874:1280 453.3121:625	0.00616765	-0.122448	0.223989
23826	0.634	291.084	[M+2H]2+		0.084	11.32	144	291.08414:25824 292.08749:16654 293.09085:5430	0.0061692	0.122444	0.223989
54344	7.193	669.02	[M+H]+	ion correlated with 54310	0.088	4.99	66	669.0202:2278 670.02355:2609 671.02691:929	0.00617515	-0.12243	0.224076
47236	6.764	540.426	[M+H]+	similar chromatogram in higher mz_58057	0.182	44.57	122	540.42615:27106 541.4295:15800 542.43286:3560	0.00618857	-0.122399	0.224242
23969	0.633	292.008	[M+H]+	ion correlated with 36527	0.667	3.08	17	292.00818:4699 293.01153:2200 294.01489:192542	0.00619181	0.122391	0.224242
52088	2.273	621.35	[M+H]+	ion correlated with 24244	0.022	5.2	291	621.35004:2256 622.35339:761 623.35675:846	0.00619529	-0.122383	0.224242
32622	4.935	370.089	[M+2H]2+	ion correlated with 45812; ion correlated with 43687; ion correlated with 44970; ion correlated with 11386; ion correlated with 31761; ion correlated with 33379; ion correlated with 55020; ion correlated with 57173; ion correlated with 54573; ion correlated with 2926; ion correlated with 31948; ion correlated with 28797; ion correlated with 55179; ion correlated with 8045; ion correlated with 318…	0.03	11.8	151	370.0892:15279 371.09255:5238 372.09591:498	0.0061969	0.122379	0.224242
57607	9.153	770.603	[M+H]+		0.004	20.72	553	770.60309:3781 771.60644:2500 772.6098:1512	0.0062002	-0.122371	0.224242
59998	8.608	881.519	[M+2H]2+		0.383	8.62	525	881.51886:2021 882.52221:2236 883.52557:1458	0.00620093	0.122369	0.224242
31037	6.587	355.333	[M+H]+	ion correlated with 31038	0.222	37.18	472	355.33292:49241 356.33627:15051 357.33963:235420	0.00620901	-0.12235	0.224406
504	0.627	76.0394	[M+H]+	similar chromatogram in higher mz_1159; similar chromatogram in higher mz_20681; similar chromatogram in higher mz_26724; similar chromatogram in higher mz_12724; similar chromatogram in higher mz_15802; similar chromatogram in higher mz_28539; similar chromatogram in higher mz_49369; similar chromatogram in higher mz_51514; similar chromatogram in higher mz_54227; similar chromatogram in higher …	0.822	38.79	31	76.03938:18471 77.04273:764 78.04609:0	0.00622176	0.12232	0.224738
63119	8.612	1166.34	[M+H]+		0.138	3.94	485	1166.3418:717 1167.34515:1207 1168.34851:1201	0.00622789	-0.122306	0.224832
13588	0.635	209.031	[M+H]+		0.012	2.37	53	209.03119:1714 210.03454:1993 211.0379:371	0.00625929	0.122233	0.225837
32648	8.175	370.258	[M+2H]2+		1	51.35	193	370.25812:65202 371.26147:8262 372.26483:3004	0.00626389	-0.122222	0.225874
50326	7.389	589.566	[M+H]+		0.455	20.64	348	589.56567:56509 590.56902:45969 591.57238:8690	0.00630259	-0.122132	0.226756
55528	8.175	701.561	[M+H]+		1	196.83	193	701.56128:122273 702.56463:57320 703.56799:11713	0.00630358	-0.12213	0.226756
17455	4.738	240.004	[M+H]+		0.02	0.64	208	240.00444:2605 241.00779:0 242.01115:20129	0.00630365	-0.122129	0.226756
43321	7.23	489.401	[M+H]+		0.02	11.27	418	489.40146:3073 490.40481:1953 491.40817:1134	0.00630623	-0.122123	0.226756
44396	4.532	503.165	[M+H]+		0.004	3.23	146	503.1647:1507 504.16805:737 505.17141:748	0.00630624	0.122123	0.226756
27462	3.19	323.534	[M+H]+		0.044	10.1	29	323.53378:1391 324.53713:0 325.54049:0	0.00631722	-0.122098	0.227023
30232	10.935	349.004	[M+H]+		0.062	2.16	434	349.00443:1768 350.00778:0 351.01114:0	0.00632208	-0.122087	0.227061
14853	8.498	219.054	[M+H]+		0.002	2.99	483	219.0544:22096 220.05775:1768 221.06111:526	0.00632546	0.122079	0.227061
9684	1.836	174.15	[M+H]+		0.004	3.34	553	174.14969:2144 175.15304:346 176.1564:0	0.00633341	-0.12206	0.227218
51603	7.193	612.556	[M+H]+	ion correlated with 42711	0.747	20.51	125	612.55591:6334 613.55926:3793 614.56262:1294	0.00633993	-0.122045	0.227291
34997	6.947	394.269	[M+2H]2+	ion correlated with 23225; ion correlated with 26444	0.303	16.03	173	394.26886:15767 395.27221:4590 396.27557:1481	0.00634621	-0.122031	0.227291
22361	1.391	279.039	[M+H]+		0.002	0.45	188	279.03949:3388 280.04284:531 281.0462:397	0.00634787	-0.122027	0.227291
1544	0.45	96.0442	[M+H]+		0.094	2.94	343	96.04417:2640 97.04752:0 98.05088:962	0.0063498	0.122023	0.227291
63086	3.014	1162.34	[M+H]+		0.002	1.02	3	1162.34229:85 1163.34564:0 1164.349:0	0.00636863	-0.121979	0.227836
19772	6.092	258.28	[M+H]+		0.002	18.89	23	258.27985:18434 259.2832:4001 260.28656:476	0.00637222	-0.121971	0.227836
42913	5.712	485.184	[M+2H]2+	ion correlated with 45464; ion correlated with 42915	0.044	8.73	85	485.1843:4270 486.18765:1837 487.19101:0	0.00639364	0.121922	0.228473
27565	5.718	325.028	[M+H]+	ion correlated with 19739; ion correlated with 22128	0.876	101.07	159	325.02759:87040 326.03094:55666 327.0343:21400	0.0064056	-0.121895	0.228772
31989	8.458	364.275	[M+H]+		0.004	3.95	275	364.27487:1846 365.27822:702 366.28158:0	0.00641032	-0.121884	0.228812
45231	5.853	514.133	[M+H]+		0.285	24.22	12	514.13293:8923 515.13628:4843 516.13964:1692	0.00642546	0.121849	0.229128
12352	1.737	197.975	[M+H]+		0.02	4.06	334	197.97458:1546 198.97793:10357 199.98129:1185	0.00642642	-0.121847	0.229128
45486	4.831	517.273	[M+H]+		0.002	6.66	155	517.27271:1430 518.27606:1043 519.27942:0	0.00644283	-0.12181	0.229584
24675	5.952	298.239	[M+H]+		0.004	3.25	72	298.23938:3982 299.24273:8218 300.24609:4074	0.00649885	-0.121683	0.23145
59027	8.445	828.55	[M+2H]2+		0.307	22.06	296	828.55023:9476 829.55358:5195 830.55694:8679	0.00650524	-0.121668	0.231548
11083	3.885	186.053	[M+H]+		0.052	6.47	310	186.05299:6812 187.05634:4630 188.0597:1810	0.00651384	0.121649	0.231724
26191	1.697	311.89	[M+H]+		0.028	2.11	441	311.88998:3063 312.89333:573 313.89669:1074	0.0065226	0.121629	0.231905
52766	0.572	634.379	[M+H]+		0.04	3.33	333	634.37878:1119 635.38213:15379 636.38549:1094	0.0065318	-0.121609	0.232102
51768	5.141	615.406	[M+H]+		0.048	0.92	419	615.40594:301 616.40929:0 617.41265:0	0.00653595	0.121599	0.23212
56362	8.172	724.544	[M+2H]2+		0.727	26.12	193	724.54443:16861 725.54778:3725 726.55114:0	0.00654899	-0.12157	0.232452
50941	6.889	600.469	[M+H]+		0.014	15.26	23	600.46857:5901 601.47192:3068 602.47528:782	0.00655891	-0.121548	0.232674
34153	8.079	385.348	[M+H]+	ion correlated with 37737; similar chromatogram in higher mz_37737; similar chromatogram in higher mz_55524	0.339	16.21	321	385.34772:45681 386.35107:20136 387.35443:2924	0.00656394	-0.121536	0.232721
3148	5.31	116.144	[M+H]+		0.006	1	413	116.14419:3248 117.14754:0 118.1509:0	0.00657685	-0.121508	0.232721
58624	8.722	811.041	[M+2H]2+		0.074	11.61	121	811.04114:3772 812.04449:4744 813.04785:1787	0.00658008	-0.1215	0.232721
45490	0.801	517.281	[M+H]+		0.002	4.57	453	517.28076:1755 518.28411:1147 519.28747:262	0.00658082	-0.121499	0.232721
37710	6.173	425.269	[M+H]+		0.2	19.57	146	425.2695:25759 426.27285:9850 427.27621:2360	0.00658134	0.121498	0.232721
19239	3.439	254.066	[M+H]+		0.016	4.13	96	254.06557:5426 255.06892:0 256.07228:1497	0.00658373	-0.121492	0.232721
48741	7.203	563.554	[M+H]+		0.721	2821.67	410	563.55414:3376798 564.55749:2004742 565.56085:394846	0.00658729	-0.121484	0.232721
38819	7.282	437.303	[M+2H]2+		0.07	3.49	463	437.30344:5563 438.30679:3575 439.31015:1917	0.00658959	-0.121479	0.232721
20613	6.96	264.231	[M+H]+	ion correlated with 17922	0.441	60.22	472	264.2312:151495 265.23455:46070 266.23791:4114	0.00659809	-0.12146	0.232891
23466	0.852	287.992	[M+H]+		0.058	4.52	97	287.99152:2733 288.99487:1007 289.99823:1524	0.00660771	-0.121439	0.232991
22250	4.562	278.033	[M+H]+	ion correlated with 23988	0.098	6.03	178	278.03259:8837 279.03594:3397 280.0393:5403	0.00660826	-0.121438	0.232991
57233	8.397	756.555	[M+2H]2+		0.681	62.45	327	756.55469:42794 757.55804:20306 758.5614:5971	0.00661338	-0.121426	0.233015
15715	7.197	226.218	[M+H]+	similar chromatogram in higher mz_26442; similar chromatogram in higher mz_44766	0.212	10.44	112	226.21823:1631 227.22158:355 228.22494:0	0.0066163	-0.12142	0.233015
30060	5.401	347.206	[M+H]+		0.006	7.02	276	347.20593:8507 348.20928:2499 349.21264:0	0.00662164	0.121408	0.233074
17664	1.629	241.954	[M+H]+		0.066	4.96	20	241.95383:17267 242.95718:2287 243.96054:892	0.00663736	0.121373	0.233471
48349	0.859	556.051	[M+H]+		0.812	3.63	31	556.05127:2377 557.05462:1169 558.05798:750	0.00664152	-0.121364	0.233471
62651	5.431	1107.14	[M+H]+		0.04	1.29	181	1107.13586:280 1108.13921:0 1109.14257:372	0.00664506	0.121356	0.233471
44045	7.193	498.882	[M+2H]2+	ion correlated with 44140	0.521	9.35	10	498.88156:6313 499.88491:9192 500.88827:4151	0.00664765	-0.12135	0.233471
23988	4.558	292.077	[M+H]+	ion correlated with 22250	0.092	5.29	178	292.07709:7452 293.08044:1971 294.0838:443	0.006659	-0.121325	0.23374
23290	4.513	286.166	[M+H]+		0.012	3.75	122	286.16586:6282 287.16921:2002 288.17257:0	0.00666308	-0.121316	0.233754
36636	2.74	413.143	[M+H]+		0.433	5.57	241	413.14337:5808 414.14672:1273 415.15008:454	0.00667349	-0.121293	0.233989
57299	8.515	759.037	[M+H]+		0.008	2.14	3	759.03748:472 760.04083:0 761.04419:404	0.00669446	-0.121247	0.234589
32783	1.724	371.883	[M+2H]2+		0.002	11.68	191	371.8833:3416 372.88665:1264 373.89001:168	0.006698	0.121239	0.234589
32657	5.843	370.296	[M+H]+	similar chromatogram in higher mz_34506	0.998	29.16	465	370.29626:101652 371.29961:28693 372.30297:4322	0.00670436	-0.121225	0.234682
15320	6.788	223.169	[M+H]+	ion correlated with 15322; ion correlated with 9811	0.038	2.78	357	223.16924:5921 224.17259:1448 225.17595:2354	0.00671441	-0.121203	0.234904
42000	3.145	474.234	[M+H]+	similar chromatogram in higher mz_51110	0.234	10.73	291	474.23352:7937 475.23687:2207 476.24023:0	0.00673553	-0.121157	0.235513
33671	5.968	381.098	[M+H]+		0.078	3.77	207	381.09763:1411 382.10098:1143 383.10434:1530	0.0067562	0.121112	0.236063
30230	10.98	349.001	[M+H]+		0.144	3.86	448	349.00101:1764 350.00436:336 351.00772:1697	0.00675871	-0.121106	0.236063
1841	2.249	100.112	[M+H]+		0.739	13.64	225	100.11211:8731 101.11546:773 102.11882:7159	0.00678033	0.121059	0.236579
18163	2.729	245.984	[M+H]+		0.044	1.95	232	245.9839:8450 246.98725:2448 247.99061:1013	0.00678095	0.121058	0.236579
27750	5.675	326.343	[M+H]+		0.002	15.41	23	326.34323:1988 327.34658:590 328.34994:0	0.00679168	-0.121035	0.236823
12723	2.801	201.044	[M+H]+	ion correlated with 5665	0.086	18.79	401	201.04434:160612 202.04769:23148 203.05105:9396	0.00681015	-0.120995	0.237337
41855	7.026	472.363	[M+H]+		0.002	29.61	138	472.36285:8855 473.3662:9266 474.36956:4375	0.00682151	-0.12097	0.237474
10949	8.794	185.115	[M+H]+		0.365	3.1	184	185.11481:24088 186.11816:3137 187.12152:1916	0.00682157	0.12097	0.237474
23691	4.922	290.025	[M+H]+		0.008	2.34	104	290.02478:1364 291.02813:2811 292.03149:526	0.0068404	0.120929	0.237974
6332	0.642	145.05	[M+H]+	ion correlated with 27588; ion correlated with 1595	0.992	10.93	17	145.04968:78274 146.05303:10069 147.05639:0	0.00684391	0.120922	0.237974
59552	8.463	855.518	[M+H]+		0.074	8.19	113	855.51801:2105 856.52136:1589 857.52472:0	0.00684721	-0.120915	0.237974
23764	6.767	290.64	[M+H]+	ion correlated with 48781	0.359	109.49	72	290.63998:17938 291.64333:2807 292.64669:628	0.00686375	0.120879	0.238308
28164	6.326	329.318	[M+H]+	ion correlated with 21515	0.016	21.66	45	329.3176:11491 330.32095:2844 331.32431:540	0.00686712	-0.120872	0.238308
35969	6.847	405.273	[M+H]+		0.072	8.49	212	405.27289:12532 406.27624:4600 407.2796:1546	0.0068716	-0.120862	0.238308
9203	4.778	170.154	[M+H]+	similar chromatogram in higher mz_47459; similar chromatogram in higher mz_47854	0.096	7.64	472	170.15443:15804 171.15778:4500 172.16114:0	0.00687186	-0.120862	0.238308
9665	3.089	174.113	[M+H]+	ion correlated with 7558; ion correlated with 11320	0.172	47.85	368	174.11304:477796 175.11639:50413 176.11975:4481	0.00688714	-0.120829	0.238708
53952	0.576	660.381	[M+H]+	ion correlated with 61579; ion correlated with 55284	0.118	4.93	465	660.38062:3344 661.38397:7693 662.38733:883	0.00689746	-0.120807	0.238863
10985	2.462	185.129	[M+H]+		0.998	9.14	181	185.12909:114361 186.13244:16557 187.1358:3355	0.00689916	-0.120803	0.238863
43396	9.261	490.744	[M+H]+		0.034	3.86	553	490.74393:1659 491.74728:1353 492.75064:485	0.00691039	-0.120779	0.238927
217	1.862	62.0598	[M+H]+	ion correlated with 21346; ion correlated with 5249	0.042	7.76	466	62.05975:3979 63.0631:131 64.06646:0	0.00691405	-0.120771	0.238927
16586	0.714	233.125	[M+H]+		0.014	2.31	24	233.12512:2652 234.12847:565 235.13183:40562	0.00691611	-0.120767	0.238927
15552	5.288	225.111	[M+H]+	ion correlated with 10979; ion correlated with 13002	0.082	105.16	276	225.11137:269590 226.11472:47162 227.11808:14671	0.00692099	-0.120757	0.238927
12664	5.486	200.238	[M+H]+	similar chromatogram in higher mz_23226; similar chromatogram in higher mz_43463	1	21.8	23	200.2384:158427 201.24175:28404 202.24511:2278	0.00692664	-0.120745	0.238927
9344	0.722	171.149	[M+H]+		0.022	2.1	181	171.14902:2275 172.15237:0 173.15573:467	0.00692747	-0.120743	0.238927
5480	0.862	138.048	[M+H]+		0.008	447.56	92	138.04843:656740 139.05178:61272 140.05514:4743	0.00692949	-0.120738	0.238927
47550	6.829	545.788	[M+H]+		0.07	5.75	12	545.78815:2532 546.7915:4102 547.79486:3649	0.00693115	0.120735	0.238927
42664	6.527	482.218	[M+H]+		0.002	12.57	9	482.2178:4400 483.22115:2545 484.22451:1112	0.00694229	0.120711	0.239119
25370	6.18	304.591	[M+H]+	similar chromatogram in higher mz_27142	0.321	114.66	146	304.59149:14482 305.59484:1553 306.5982:1994	0.00694428	0.120707	0.239119
43322	8.839	489.453	[M+H]+		1	11.69	8	489.45279:5156 490.45614:2059 491.4595:532	0.0069495	-0.120696	0.239169
11210	2.994	187.107	[M+H]+		0.008	3.66	193	187.10724:2959 188.11059:0 189.11395:600	0.00697385	-0.120644	0.239877
36922	6.121	416.334	[M+H]+		0.022	7.44	5	416.33359:1859 417.33694:909 418.3403:0	0.00698675	-0.120617	0.240042
36201	4.078	408.587	[M+H]+		0.004	1.25	3	408.58704:94 409.59039:0 410.59375:0	0.00699153	0.120607	0.240042
26333	7.135	312.749	[M+H]+		0.451	30.67	91	312.7486:7151 313.75195:0 314.75531:382	0.00699815	-0.120593	0.240042
36788	8.442	414.772	[M+H]+		0.238	4.8	296	414.77182:2954 415.77517:1295 416.77853:530	0.00700227	-0.120584	0.240042
55448	7.38	699.089	[M+2H]2+		0.693	18.12	91	699.08875:19789 700.0921:15228 701.09546:2267	0.00700312	-0.120582	0.240042
52107	10.268	621.443	[M+H]+	similar chromatogram in higher mz_60723; similar chromatogram in higher mz_60778	1	7.76	259	621.44305:3862 622.4464:1141 623.44976:327	0.00700417	-0.12058	0.240042
38036	3.653	429.166	[M+H]+	ion correlated with 37883	0.018	106.49	205	429.16556:184766 430.16891:48248 431.17227:14656	0.00700515	-0.120578	0.240042
5416	0.861	137.047	[M+2H]2+		0.994	407.41	92	137.04654:8974873 138.04989:958396 139.05325:61272	0.00701169	-0.120564	0.240045
59752	8.864	867.526	[M+2H]2+		0.08	6.18	436	867.526:1619 868.52935:5195 869.53271:2733	0.00701281	-0.120562	0.240045
6430	2.793	146.06	[M+H]+		0.004	8.91	273	146.0602:5939 147.06355:7146 148.06691:1302	0.00702705	-0.120532	0.240146
87	0.661	58.0652	[M+H]+	similar chromatogram in higher mz_40056; similar chromatogram in higher mz_33858; similar chromatogram in higher mz_25894	1	32.21	24	58.06516:93686 59.06851:7741 60.07187:57054	0.00702912	-0.120528	0.240146
56830	8.474	741.05	[M+H]+		0.369	2.48	234	741.04956:1377 742.05291:1070 743.05627:751	0.0070305	-0.120525	0.240146
56550	1.765	730.744	[M+H]+	ion correlated with 45938; ion correlated with 55437; ion correlated with 56004; ion correlated with 56074; ion correlated with 56901; ion correlated with 52909; ion correlated with 56580; ion correlated with 52729	0.002	64.33	191	730.74414:16996 731.74749:30615 732.75085:4091	0.00703291	-0.12052	0.240146
59080	8.652	831.532	[M+2H]2+		0.946	11.27	39	831.53223:2411 832.53558:0 833.53894:0	0.00703472	0.120516	0.240146
1838	2.197	100.112	[M+H]+		0.07	12.61	440	100.1118:4518 101.11515:494 102.11851:7909	0.00706185	0.120459	0.240711
34093	5.513	385.169	[M+H]+		0.244	7.26	487	385.16855:7665 386.1719:2141 387.17526:1018	0.00706203	0.120458	0.240711
30253	5.093	349.109	[M+2H]2+	ion correlated with 30034; ion correlated with 33205; ion correlated with 29670	0.014	7.16	328	349.10858:6780 350.11193:2094 351.11529:1739	0.00706264	-0.120457	0.240711
15140	0.71	222.1	[M+H]+		0.425	3.92	39	222.10017:12843 223.10352:2785 224.10688:0	0.00708057	-0.12042	0.241192
55608	7.446	704.109	[M+2H]2+	ion correlated with 56173	0.305	8.18	410	704.10913:4724 705.11248:4045 706.11584:693	0.00710097	-0.120377	0.241644
47781	8.794	548.503	[M+H]+		0.317	6.38	45	548.50281:2608 549.50616:748 550.50952:286	0.00710147	0.120376	0.241644
60972	5.264	943.99	[M+H]+		0.567	3.74	476	943.98999:4526 944.99334:1306 945.9967:546	0.00711119	-0.120356	0.241845
21994	3.736	276.074	[M+H]+	ion correlated with 17739	0.01	6.39	124	276.07407:5040 277.07742:0 278.08078:2750	0.00711971	-0.120338	0.241992
62276	8.631	1063.41	[M+H]+		1	9.76	314	1063.40649:2173 1064.40984:805 1065.4132:0	0.00712313	-0.120331	0.241992
15670	3.736	226.077	[M+H]+	ion correlated with 3999; ion correlated with 21691; ion correlated with 21569	0.22	10.06	124	226.07701:21558 227.08036:3423 228.08372:2021	0.00713353	-0.120309	0.242215
58345	8.693	799.2	[M+H]+		0.062	2.89	553	799.2002:889 800.20355:653 801.20691:104	0.00714525	-0.120285	0.242483
22005	0.866	276.127	[M+2H]2+	ion correlated with 16733; ion correlated with 13249; ion correlated with 18015; ion correlated with 26586; ion correlated with 22550; ion correlated with 17167; ion correlated with 24448; ion correlated with 16434; ion correlated with 31430; ion correlated with 22792	0.004	3.36	270	276.12671:3417 277.13006:1208 278.13342:6370	0.00714962	0.120276	0.242502
41387	5.899	466.317	[M+H]+		0.365	20.2	462	466.31693:50623 467.32028:20809 468.32364:4782	0.00716551	-0.120243	0.242831
49059	7.896	568.429	[M+H]+		0.752	20.16	181	568.42871:15208 569.43206:7803 570.43542:1867	0.0071696	-0.120235	0.242831
57911	8.805	783.068	[M+H]+	ion correlated with 57912	0.042	22.7	553	783.06769:7597 784.07104:1945 785.0744:0	0.00717671	-0.12022	0.242831
26507	6.205	314.21	[M+H]+		0.01	3.09	41	314.20963:4732 315.21298:0 316.21634:10520	0.00717748	-0.120218	0.242831
36564	8.697	412.25	[M+2H]2+		0.002	3.69	249	412.24991:3420 413.25326:2223 414.25662:0	0.00718214	-0.120209	0.242831
21629	9.447	272.907	[M+H]+		0.066	0.84	69	272.90668:3527 273.91003:818 274.91339:2471	0.00718376	0.120205	0.242831
19858	5.97	259.13	[M+H]+		0.806	2.63	327	259.12955:4633 260.1329:1389 261.13626:9924	0.00718856	-0.120195	0.242831
22568	7.055	280.266	[M+H]+	similar chromatogram in higher mz_51597	0.928	856.54	257	280.26553:6857058 281.26888:2015955 282.27224:201394	0.00719163	-0.120189	0.242831
33128	7.884	375.259	[M+2H]2+		0.002	17.13	352	375.25925:4202 376.2626:1021 377.26596:545	0.00719736	-0.120177	0.242831
44966	0.631	510.107	[M+H]+		0.956	9.9	107	510.10651:4718 511.10986:2962 512.11322:988	0.00719859	0.120175	0.242831
27129	6.754	320.257	[M+H]+	ion correlated with 24682; ion correlated with 24684; ion correlated with 22562	0.439	392.29	472	320.25748:1257243 321.26083:319443 322.26419:37710	0.00720146	-0.120169	0.242831
3606	1.315	120.979	[M+H]+		0.18	5.65	545	120.97944:34819 121.98279:3239 122.98615:5299	0.0072107	0.12015	0.243013
43064	5.233	487.161	[M+H]+		0.006	8.37	4	487.16135:3332 488.1647:1455 489.16806:646	0.00721927	0.120132	0.243142
57327	6.814	759.957	[M+2H]2+		0.122	5.93	174	759.95721:3971 760.96056:2732 761.96392:0	0.00722529	0.12012	0.243142
21190	0.627	269.013	[M+H]+		0.054	1.48	288	269.01346:1857 270.01681:2461 271.02017:0	0.00722934	0.120112	0.243142
51595	3.773	612.322	[M+H]+	ion correlated with 26610	0.615	11.65	96	612.32239:10077 613.32574:4871 614.3291:1414	0.00723	-0.12011	0.243142
14605	2.596	216.912	[M+H]+		0.036	2.35	426	216.91168:6597 217.91503:1093 218.91839:427	0.0072337	0.120103	0.243142
47747	6.254	548.187	[M+H]+	ion correlated with 32621; ion correlated with 32495; ion correlated with 31653; ion correlated with 55495; ion correlated with 54884; ion correlated with 56211; ion correlated with 62059; ion correlated with 50747; ion correlated with 31616; ion correlated with 21961; ion correlated with 31775; ion correlated with 46320; ion correlated with 56707; ion correlated with 46751; ion correlated with 4…	0.002	86.38	23	548.18713:17294 549.19048:7944 550.19384:9989	0.00724262	0.120084	0.243313
33757	1.734	381.943	[M+H]+		0.18	3.12	334	381.94327:2073 382.94662:665 383.94998:0	0.0072613	-0.120046	0.243811
38450	6.458	433.179	[M+H]+		0.048	5.71	122	433.17868:4975 434.18203:2184 435.18539:3829	0.00727067	-0.120027	0.24387
54113	6.813	664.223	[M+H]+		0.623	9.44	187	664.22253:2148 665.22588:1426 666.22924:662	0.00727075	0.120027	0.24387
29314	7.242	340.715	[M+H]+		0.936	14.19	146	340.71481:2180 341.71816:544 342.72152:0	0.00727954	0.120009	0.244036
41535	6.645	468.31	[M+H]+		0.174	69.37	386	468.30984:30102 469.31319:12612 470.31655:2069	0.00728451	0.119999	0.244074
57995	7.437	785.597	[M+H]+		0.766	19.75	144	785.59692:5812 786.60027:3199 787.60363:2239	0.00728914	0.119989	0.244099
25871	5.718	309.05	[M+H]+	ion correlated with 29764	0.741	19.71	159	309.04987:19476 310.05322:7240 311.05658:6376	0.0072995	-0.119968	0.244317
38272	6.121	431.315	[M+H]+		0.509	14.88	339	431.31534:11541 432.31869:0 433.32205:0	0.0073073	-0.119952	0.244449
45958	5.275	523.12	[M+H]+		0.038	5.35	205	523.11975:2919 524.1231:3604 525.12646:2183	0.00731556	0.119936	0.244597
30443	3.154	350.757	[M+H]+		0.006	12.88	175	350.75711:15919 351.76046:638 352.76382:472	0.00732166	-0.119923	0.244672
8284	0.84	161.982	[M+H]+		0.006	13.49	407	161.98228:42713 162.98563:29025 163.98899:774023	0.00734366	0.119879	0.245278
29122	4.191	338.646	[M+H]+		0.389	7.65	96	338.64563:1970 339.64898:4417 340.65234:370	0.00735986	-0.119846	0.245667
36057	8.693	406.749	[M+2H]2+		0.395	58.77	78	406.74875:33348 407.7521:13708 408.75546:4494	0.00736876	-0.119828	0.245667
17891	2.568	243.147	[M+2H]2+	ion correlated with 23068	0.022	5.22	216	243.14734:8906 244.15069:611 245.15405:724	0.00737092	-0.119824	0.245667
56034	8.398	715.573	[M+H]+		0.228	3.44	193	715.57318:1592 716.57653:652 717.57989:335	0.00737348	-0.119818	0.245667
16651	0.76	233.876	[M+H]+		0.994	17.98	27	233.8757:1885 234.87905:120 235.88241:1355	0.0073747	0.119816	0.245667
58061	9.775	788.618	[M+H]+	ion correlated with 36716	0.743	34.82	111	788.61847:14839 789.62182:7513 790.62518:1845	0.00738916	-0.119787	0.245903
51886	7.085	617.458	[M+H]+		0.004	5.41	448	617.45764:1449 618.46099:742 619.46435:0	0.00738953	-0.119786	0.245903
43126	6.157	487.321	[M+H]+		0.006	42.85	4	487.32086:15435 488.32421:7899 489.32757:2918	0.0074067	0.119752	0.246345
25509	4.354	305.185	[M+H]+		0.076	5.59	396	305.18542:19640 306.18877:6092 307.19213:732	0.00741528	0.119734	0.246501
6465	2.516	146.118	[M+H]+		1	62.28	225	146.1178:72083 147.12115:7994 148.12451:1248	0.00743752	0.11969	0.246904
26273	2.347	312.155	[M+H]+		0.002	9.02	322	312.15488:4528 313.15823:2150 314.16159:0	0.00743891	-0.119687	0.246904
24260	1.818	294.919	[M+H]+		0.034	4.79	83	294.91946:6023 295.92281:1085 296.92617:726	0.00744303	0.119679	0.246904
31919	4.197	363.65	[M+H]+		0.842	7.92	302	363.65015:4475 364.6535:682 365.65686:0	0.00744461	-0.119676	0.246904
44945	10.14	510.036	[M+H]+	ion correlated with 47669; ion correlated with 48936; ion correlated with 45292; ion correlated with 48275; ion correlated with 47815; ion correlated with 47250; ion correlated with 47618; ion correlated with 47670; ion correlated with 45280; ion correlated with 44050; ion correlated with 47635; ion correlated with 48947; ion correlated with 44961; ion correlated with 48289; ion correlated with 4…	0.028	7.99	97	510.03598:2435 511.03933:400 512.04269:241	0.00744687	0.119671	0.246904
35520	3.061	400.073	[M+H]+	ion correlated with 13660; ion correlated with 17014; ion correlated with 26728; ion correlated with 29077; ion correlated with 39688; ion correlated with 47996; ion correlated with 25149; ion correlated with 11894; ion correlated with 12797	0.004	13.61	397	400.07327:8029 401.07662:2620 402.07998:1201	0.00747158	-0.119622	0.247593
58362	8.554	799.541	[M+H]+		0.022	5.63	434	799.54114:1683 800.54449:2419 801.54785:2041	0.0075005	-0.119564	0.248422
45242	7.725	514.256	[M+H]+	ion correlated with 57320; ion correlated with 39986	0.12	10.63	448	514.2558:3757 515.25915:1339 516.26251:1060	0.00753312	-0.1195	0.249349
17129	5.793	237.146	[M+H]+	ion correlated with 17126	0.391	8.35	291	237.14624:12593 238.14959:2376 239.15295:5647	0.00753927	-0.119488	0.249349
23859	5.988	291.193	[M+H]+		0.004	1.48	530	291.19278:3003 292.19613:779 293.19949:1759	0.0075403	-0.119486	0.249349
28910	4.63	336.217	[M+H]+		0.168	5.93	65	336.21722:4439 337.22057:1343 338.22393:535	0.0075749	0.119417	0.250363
52979	4.087	638.388	[M+H]+		0.002	16.46	385	638.38757:3362 639.39092:1674 640.39428:594	0.00757964	0.119408	0.250389
28402	7.362	331.265	[M+H]+		0.172	13.96	133	331.26474:16574 332.26809:6298 333.27145:4893	0.00758494	-0.119398	0.250433
32662	7.125	370.333	[M+H]+	ion correlated with 29733; ion correlated with 34797; ion correlated with 37919	0.044	65.48	487	370.33264:557035 371.33599:241185 372.33935:33659	0.00762357	-0.119322	0.251578
6464	2.101	146.118	[M+H]+		0.271	19.71	515	146.11777:11410 147.12112:944 148.12448:629	0.00763715	0.119295	0.251895
32122	4.796	365.441	[M+H]+		0.012	0.88	3	365.44125:123 366.4446:0 367.44796:0	0.00764127	-0.119287	0.2519
63321	9.053	1191.87	[M+2H]2+		0.259	5.7	193	1191.86707:1121 1192.87042:0 1193.87378:0	0.00765738	-0.119256	0.2523
28997	0.698	337.161	[M+H]+		0.986	12.33	39	337.1611:46551 338.16445:14738 339.16781:2902	0.00766433	-0.119242	0.25237
55497	6.012	700.347	[M+H]+	ion correlated with 32623	0.028	13.5	225	700.34717:4295 701.35052:4004 702.35388:1353	0.00766748	0.119236	0.25237
16661	1.674	233.916	[M+H]+		0.002	6.24	254	233.91599:2021 234.91934:271 235.9227:193	0.00770843	0.119157	0.253586
10837	7.044	184.17	[M+H]+	ion correlated with 10590; ion correlated with 12229; ion correlated with 13759; ion correlated with 5988; ion correlated with 23319; ion correlated with 26934; ion correlated with 33238; ion correlated with 12398; ion correlated with 28904; ion correlated with 9207; ion correlated with 27652; ion correlated with 32637; similar chromatogram in higher mz_38127	0.106	5.37	257	184.17049:9835 185.17384:2214 186.1772:210	0.00772496	-0.119125	0.253745
12318	7.101	197.12	[M+2H]2+	similar chromatogram in higher mz_17275; similar chromatogram in higher mz_18126; similar chromatogram in higher mz_20488; similar chromatogram in higher mz_35895; similar chromatogram in higher mz_37996	0.02	2.42	392	197.11952:3364 198.12287:413 199.12623:3253	0.00772744	-0.11912	0.253745
30908	6.515	354.216	[M+H]+		0.002	9.67	213	354.21576:3961 355.21911:2475 356.22247:2219	0.00772916	-0.119117	0.253745
24251	2.658	294.919	[M+H]+		0.018	1.76	293	294.91885:5853 295.9222:1453 296.92556:1323	0.00772927	0.119116	0.253745
38106	8.844	429.374	[M+H]+	similar chromatogram in higher mz_39581; similar chromatogram in higher mz_42779; similar chromatogram in higher mz_43322; similar chromatogram in higher mz_40185	0.998	48.04	8	429.37378:43557 430.37713:50858 431.38049:32447	0.00773568	-0.119104	0.253824
4991	9.195	133.035	[M+H]+		0.024	3.35	439	133.03516:452248 134.03851:68568 135.04187:61468	0.00775269	0.119071	0.254052
49178	6.966	570.357	[M+H]+		0.251	80.31	434	570.35699:60464 571.36034:34703 572.3637:7313	0.00775494	0.119067	0.254052
21260	5.588	269.21	[M+H]+		0.01	5	482	269.20984:1577 270.21319:0 271.21655:0	0.00775734	-0.119062	0.254052
21479	0.655	271.138	[M+H]+		0.01	2.99	328	271.13843:2711 272.14178:893 273.14514:480	0.00776063	-0.119056	0.254052
23089	7.385	284.296	[M+H]+	similar chromatogram in higher mz_25611; similar chromatogram in higher mz_26641; similar chromatogram in higher mz_31115; similar chromatogram in higher mz_53515; similar chromatogram in higher mz_53722; similar chromatogram in higher mz_54173; similar chromatogram in higher mz_54443; similar chromatogram in higher mz_55448; similar chromatogram in higher mz_55708; similar chromatogram in higher…	1	322.21	410	284.29599:1792397 285.29934:556376 286.3027:52532	0.00776994	-0.119038	0.254052
37715	10.942	425.287	[M+H]+		0.192	6.15	362	425.28711:7853 426.29046:1902 427.29382:1069	0.00777019	-0.119037	0.254052
39033	6.002	440.301	[M+H]+		0.054	13.82	351	440.3006:8025 441.30395:3800 442.30731:3722	0.00777067	0.119036	0.254052
25931	3.263	309.218	[M+H]+		0.05	5.63	396	309.21777:5549 310.22112:1652 311.22448:353	0.0077847	0.11901	0.254296
44160	4.879	500.159	[M+H]+		0.028	6.53	146	500.15881:1986 501.16216:2118 502.16552:0	0.00778805	0.119003	0.254296
16170	4.779	230.176	[M+H]+	ion correlated with 14699	0.042	16.44	472	230.17575:32293 231.1791:6358 232.18246:1133	0.00779117	-0.118997	0.254296
56529	8.479	730.032	[M+2H]2+		0.253	3.16	113	730.03241:1636 731.03576:4393 732.03912:1661	0.00779418	-0.118991	0.254296
1842	2.517	100.112	[M+H]+	similar chromatogram in higher mz_15203	0.988	12.29	225	100.11225:16662 101.1156:1952 102.11896:7792	0.00780244	0.118975	0.254434
45998	7.334	523.435	[M+H]+		0.006	8.8	3	523.43451:1049 524.43786:0 525.44122:0	0.00781457	-0.118952	0.254606
26800	0.883	317.065	[M+H]+		0.85	4.83	336	317.06454:13800 318.06789:3670 319.07125:1033	0.00781574	-0.11895	0.254606
56188	8.683	720.556	[M+H]+		0.096	5.31	315	720.55627:1745 721.55962:802 722.56298:0	0.00783359	-0.118916	0.255057
11598	6.524	191.086	[M+H]+		0.064	4.02	412	191.08588:5653 192.08923:1883 193.09259:619	0.0078402	0.118903	0.255141
24357	4.823	295.207	[M+H]+		0.002	3.06	4	295.20682:3582 296.21017:1407 297.21353:1896	0.00786064	0.118864	0.255342
58800	7.438	818.561	[M+H]+		0.858	11.54	4	818.56128:3069 819.56463:7334 820.56799:3032	0.00786298	0.11886	0.255342
46199	7.273	527.198	[M+H]+		0.535	6.33	27	527.19849:2231 528.20184:1308 529.2052:628	0.00786924	0.118848	0.255342
35499	8.454	399.765	[M+H]+		0.04	6.14	193	399.7655:1877 400.76885:600 401.77221:3207	0.00786958	-0.118847	0.255342
26693	4.551	315.959	[M+H]+		0.044	2	382	315.95941:2046 316.96276:798 317.96612:1093	0.0078702	-0.118846	0.255342
13638	5.167	209.118	[M+H]+		0.008	9.12	338	209.11844:31483 210.12179:6815 211.12515:1675	0.00787055	-0.118845	0.255342
53314	6.229	645.198	[M+H]+		0.082	5.1	376	645.19769:1577 646.20104:0 647.2044:0	0.00787477	0.118837	0.255348
5986	6.937	142.123	[M+H]+	similar chromatogram in higher mz_18913	0.134	7.19	549	142.12257:4376 143.12592:705 144.12928:401	0.00788144	-0.118825	0.255434
8752	0.814	166.985	[M+H]+		0.156	3.15	27	166.98502:36522 167.98837:2219 168.99173:14473	0.00788971	0.118809	0.255571
2645	6.757	109.101	[M+H]+	ion correlated with 10833; ion correlated with 33807; ion correlated with 35536; ion correlated with 28162	0.114	9.19	472	109.10128:13658 110.10463:1916 111.10799:3445	0.0079074	-0.118776	0.255999
8523	1.815	163.977	[M+H]+		0.052	24.38	78	163.97667:1654444 164.98002:116557 165.98338:17909	0.00791099	0.118769	0.255999
28178	3.35	329.861	[M+H]+		0.236	4.6	11	329.86127:2326 330.86462:496 331.86798:1157	0.00791874	0.118754	0.256119
21445	4.475	271.049	[M+H]+		0.05	2.54	454	271.04898:7672 272.05233:1687 273.05569:1255	0.00792463	-0.118743	0.256179
48024	7.897	551.423	[M+H]+		0.03	10.58	181	551.42273:2670 552.42608:1312 553.42944:0	0.0079411	-0.118712	0.256524
22841	7.068	282.652	[M+H]+		0.683	46.71	8	282.65228:4168 283.65563:1049 284.65899:1292	0.00794563	0.118703	0.256524
35564	8.695	400.762	[M+H]+		0.162	6.87	185	400.7619:2958 401.76525:576 402.76861:11425	0.00794746	-0.1187	0.256524
14895	4.907	219.139	[M+H]+	ion correlated with 7570; ion correlated with 14554	0.014	13.08	276	219.13928:29448 220.14263:6564 221.14599:3749	0.00796952	-0.118658	0.257105
7784	2.904	158.118	[M+H]+	ion correlated with 7791	0.938	7.45	154	158.1176:107445 159.12095:11503 160.12431:1448	0.00797619	0.118646	0.257189
44140	7.195	499.882	[M+H]+	ion correlated with 44045	0.319	8.07	326	499.88226:4780 500.88561:3123 501.88897:0	0.00798628	-0.118627	0.257357
46713	7.126	533.504	[M+H]+		0.521	88.91	410	533.50378:172244 534.50713:110828 535.51049:55492	0.00799208	-0.118616	0.257357
37091	8.892	418.272	[M+H]+		0.004	5.84	346	418.27185:2595 419.2752:0 420.27856:7221	0.00799356	-0.118613	0.257357
53966	9.397	660.579	[M+H]+		0.012	2.46	350	660.57904:1812 661.58239:831 662.58575:351	0.0080176	0.118568	0.257813
17702	2.208	241.955	[M+H]+		0.006	4.01	195	241.95459:17215 242.95794:2593 243.9613:974	0.00801938	0.118565	0.257813
7024	4.594	151.95	[M+H]+		0.024	1.12	283	151.95029:4321 152.95364:1981 153.957:6360	0.00801992	-0.118564	0.257813
37448	5.159	422.288	[M+2H]2+		0.028	7.55	401	422.28802:4283 423.29137:614 424.29473:0	0.00803014	0.118545	0.257848
11051	4.787	185.974	[M+H]+		0.002	1.04	87	185.97441:2695 186.97776:0 187.98112:1236	0.00803198	-0.118541	0.257848
58592	9.339	809.651	[M+H]+		0.114	14.57	469	809.65131:6760 810.65466:0 811.65802:0	0.00803692	-0.118532	0.257848
26641	7.386	315.338	[M+H]+	ion correlated with 27313; ion correlated with 23757	0.565	10.99	348	315.33774:4939 316.34109:1567 317.34445:359	0.00803729	-0.118531	0.257848
54844	4.198	682.329	[M+H]+		0.848	12.66	93	682.32904:10222 683.33239:5659 684.33575:1778	0.00805558	-0.118497	0.258304
15322	6.748	223.169	[M+H]+	ion correlated with 15320	0.004	1.49	31	223.16927:2403 224.17262:794 225.17598:2187	0.00806583	-0.118478	0.258339
15427	1.746	224.128	[M+H]+		0.012	5.32	479	224.12839:22347 225.13174:2849 226.1351:755	0.00806898	-0.118472	0.258339
5414	1.143	137.046	[M+H]+	similar chromatogram in higher mz_41169	0.99	85.54	92	137.04578:2046273 138.04913:156962 139.05249:20548	0.00807184	-0.118467	0.258339
33615	8.472	380.255	[M+2H]2+		0.152	11.93	440	380.25488:5683 381.25823:1959 382.26159:761	0.00807298	-0.118465	0.258339
8074	2.555	160.17	[M+H]+	similar chromatogram in higher mz_24126	0.19	19.72	227	160.16977:36479 161.17312:3524 162.17648:0	0.00808862	0.118436	0.258709
29891	6.295	346.053	[M+2H]2+	ion correlated with 31324; ion correlated with 48827; ion correlated with 49168; ion correlated with 31617; ion correlated with 37853; ion correlated with 12491; ion correlated with 18969; ion correlated with 28570; ion correlated with 29671; ion correlated with 30964; ion correlated with 36428; ion correlated with 37863; ion correlated with 38017; ion correlated with 38224; ion correlated with 3…	0.002	166.67	23	346.05261:64465 347.05596:13256 348.05932:3145	0.0081024	0.11841	0.258873
55731	7.695	707.362	[M+H]+	ion correlated with 23666; ion correlated with 36660; ion correlated with 54778	0.002	146.27	9	707.36224:29412 708.36559:10001 709.36895:4484	0.00810785	-0.1184	0.258873
11800	1.734	193.001	[M+H]+	ion correlated with 23240; ion correlated with 23244	0.449	5.95	334	193.00063:12248 194.00398:0 195.00734:0	0.00810844	-0.118399	0.258873
16106	6.347	229.955	[M+H]+		0.164	5.22	92	229.95499:3384 230.95834:919 231.9617:478	0.00811009	0.118396	0.258873
17991	5.519	244.192	[M+H]+	similar chromatogram in higher mz_18998; similar chromatogram in higher mz_28015	1	32.4	469	244.19212:145154 245.19547:32226 246.19883:3619	0.00812276	-0.118373	0.259148
30687	4.197	352.66	[M+2H]2+		0.998	93.75	93	352.65988:55265 353.66323:7031 354.66659:341	0.0081271	-0.118365	0.259156
50171	7.197	586.925	[M+2H]2+		0.152	5.13	420	586.9248:2249 587.92815:13673 588.93151:1738	0.0081616	-0.118301	0.260066
29148	2.792	339.046	[M+H]+	ion correlated with 32267	0.052	8.82	67	339.04617:7354 340.04952:1947 341.05288:589	0.00816793	-0.118289	0.260066
54011	9.128	661.538	[M+H]+		1	29.77	123	661.53827:10382 662.54162:5467 663.54498:1617	0.00817095	0.118284	0.260066
24249	1.321	294.918	[M+H]+		0.032	1.79	48	294.91843:4447 295.92178:840 296.92514:386	0.0081737	0.118279	0.260066
23492	5.265	288.111	[M+H]+	ion correlated with 16024; ion correlated with 21781; ion correlated with 25221	0.004	13.66	500	288.11053:11067 289.11388:3290 290.11724:935	0.00817615	-0.118274	0.260066
26029	4.148	310.202	[M+H]+		0.002	2.95	481	310.20181:3177 311.20516:841 312.20852:411	0.00818633	0.118255	0.260259
30698	5.923	352.988	[M+H]+		0.01	1.97	474	352.98758:1635 353.99093:0 354.99429:0	0.00819163	-0.118246	0.260297
11846	6.131	193.124	[M+H]+		0.002	1.41	34	193.12384:3677 194.12719:8533 195.13055:3982	0.00820109	0.118228	0.260458
47407	6.684	543.269	[M+H]+		0.018	3.98	275	543.26904:1969 544.27239:885 545.27575:663	0.00820493	-0.118221	0.260458
46455	5.89	531.196	[M+H]+		0.074	6.79	460	531.19568:2598 532.19903:969 533.20239:714	0.00821701	0.118199	0.260614
63259	9.037	1183.85	[M+2H]2+		0.126	4.86	174	1183.84778:1092 1184.85113:1653 1185.85449:3277	0.00821804	-0.118197	0.260614
[truncated: 61,394 more rows]
